# Supplementary material for: Biocontrol potential and molecular basis of predation in a marine raptorial ciliate
Source: ISME J. 2026 Mar 13;20(1):wrag053. doi: 10.1093/ismejo/wrag053 (PMC13096750; doi:10.1093/ismejo/wrag053)
Supplement: wrag053_Supplemental_Files [file wrag053_supplemental_files.zip]

Archive with 9 entries (9 files):
- Supplementary Video 1 - Chaenea vorax vs. Uronema marinum.mp4
- Supplementary Video 2 - Chaenea vorax vs. Miamiensis avidus.mp4
- Supplementary Video 3 - Chaenea vorax vs. Metanophrys sp.mp4
- Supplementary_Figures_for_ISME_-_20260310_wrag053.docx
- Supplementary_Tables_for_ISME_-_20260310_wrag053.xlsx
- Supplementary_Text_for_ISME_-_20260310_wrag053.docx
- Supplementary_Video_1_-_Chaenea_vorax_vs._Uronema_marinum_wrag053.mp4
- Supplementary_Video_2_-_Chaenea_vorax_vs._Miamiensis_avidus_wrag053.mp4
- Supplementary_Video_3_-_Chaenea_vorax_vs._Metanophrys_sp_wrag053.mp4
