# Supplementary material for: Biocontrol potential and molecular basis of predation in a marine raptorial ciliate
Source: ISME J. 2026 Mar 13;20(1):wrag053. doi: 10.1093/ismejo/wrag053 (PMC13096750; doi:10.1093/ismejo/wrag053)
Supplement: wrag053_Supplemental_Files [file wrag053_supplemental_files.zip › Supplementary_Tables_for_ISME_-_20260310_wrag053.xlsx]

## Sheet: S1
Supplementary Table S1. Model comparison of alternative functional responses in the predator–prey system.
Functional response model	q	Fit Statistics
		AIC	BIC	R2_prey	R2_predator
Type II	1	508.64	514.24	0.9673	0.4264
Type III	2	509.44	515.05	0.9663	0.9371
Hill exponent	1.8646	511.44	518.45	0.9663	0.9371

## Sheet: S2
Supplementary Table S2. Predator and prey population densities across predation experimental groups (18°C).
Group	Day	N	SE
Uronema marinum-control	1	8891.67	24.25
Uronema marinum-control	2	67266.7	1534.54
Uronema marinum-control	3	78355.2	863.19
Uronema marinum-control	4	91978.1	2264.32
Uronema marinum-control	5	78921.9	6188.13
Uronema marinum-control	6	86705.2	2590.4
Uronema marinum-control	7	71901	4105.61
Uronema marinum-control	8	77436.5	1359.77
Uronema marinum-control	9	79557.3	5929.09
Uronema marinum-control	10	75016.7	4851.61
Uronema marinum-control	11	81295.8	3874.95
Uronema marinum-control	12	76555.2	2125.99
Uronema marinum-control	13	76660.4	4782.38
Uronema marinum-control	14	52875	2948.13
Uronema marinum-control	15	43171.9	1760.28
Uronema marinum-treatment	1	8891.67	24.25
Uronema marinum-treatment	2	48181.5	4628.54
Uronema marinum-treatment	3	70457.4	1569.31
Uronema marinum-treatment	4	83680.6	4442.4
Uronema marinum-treatment	5	79595.8	9191.49
Uronema marinum-treatment	6	72799.5	10693.6
Uronema marinum-treatment	7	31785.4	9986.26
Uronema marinum-treatment	8	6642.59	2300.17
Uronema marinum-treatment	9	2094.91	899.539
Uronema marinum-treatment	10	297.222	193.205
Uronema marinum-treatment	11	86.1111	23.3647
Uronema marinum-treatment	12	59.7222	14.0957
Uronema marinum-treatment	13	49.0741	30.1566
Uronema marinum-treatment	14	109.491	43.1755
Uronema marinum-treatment	15	156.481	32.2483
Cheanea vorax-treatment	1	0	0
Cheanea vorax-treatment	2	2.77778	1.38889
Cheanea vorax-treatment	3	5.55556	1.38889
Cheanea vorax-treatment	4	12.5	7.21688
Cheanea vorax-treatment	5	54.1667	18.1621
Cheanea vorax-treatment	6	179.398	99.9617
Cheanea vorax-treatment	7	400.231	139.209
Cheanea vorax-treatment	8	1081.48	155.374
Cheanea vorax-treatment	9	1256.02	13.5688
Cheanea vorax-treatment	10	1254.17	69.8507
Cheanea vorax-treatment	11	1167.59	34.4931
Cheanea vorax-treatment	12	1511.57	242.608
Cheanea vorax-treatment	13	1284.72	66.6136
Cheanea vorax-treatment	14	1312.27	44.539
Cheanea vorax-treatment	15	1402.31	49.8347

## Sheet: S3
Supplementary Table S3. Model-predicted minimum inoculum of Chaenea vorax required to reduce the prey population to be below 10 cells/mL within one or two days, under varying initial prey densities.
Prey (cells/ml)	Time (days)	Predator Needed (cells/ml)	Reduction (%)
5000	1	15	99.8
5000	2	1	99.8
10000	1	23	99.9
10000	2	1	99.9
30000	1	31	99.97
30000	2	1	99.97
50000	1	33	99.98
50000	2	1	99.98

## Sheet: S4
Supplementary Table S4. KEGG pathway enrichment analysis of all predicted genes from the Chaenea vorax PJ13002 de novo assembly. Rows highlighted with pink background indicate pathways potentially associated with the predation process.
KEGG ID	Description	Count	geneID
K13412	calcium-dependent protein kinase	92	g01182/g01417/g01830/g02041/g02388/g02399/g02401/g02416/g02571/g02632/g02693/g02742/g02830/g02929/g03162/g03287/g03425/g03658/g03691/g03702/g03843/g04179/g04208/g04230/g04443/g04493/g04535/g04538/g04590/g04665/g04908/g05082/g05108/g05435/g05553/g05825/g05981/g06088/g06109/g06164/g06192/g06242/g06295/g06321/g06726/g06978/g07093/g07140/g07229/g07328/g07402/g07485/g07498/g07589/g07667/g07698/g07780/…
K08794	calcium/calmodulin-dependent protein kinase I	23	g01364/g01596/g02395/g02401/g03404/g03702/g04346/g04443/g04538/g04731/g05280/g05388/g05553/g05626/g05980/g06004/g06109/g07933/g08123/g08416/g08624/g09481/g09973
K08582	calpain-15	20	g00272/g01495/g02109/g02539/g03309/g04407/g04487/g05200/g05260/g05281/g05390/g05398/g05426/g05480/g05615/g05624/g05797/g05845/g05856/g06490
K02183	calmodulin	19	g02558/g03012/g03184/g03328/g04953/g05599/g06235/g07122/g07176/g09528/g10987/g11753/g11952/g11966/g11971/g12018/g12065/g12110/g02558.t2
K04958	inositol 1,4,5-triphosphate receptor type 1	14	g00911/g00993/g01194/g01526/g01680/g01762/g01763/g01765/g01840/g01870/g01906/g01933/g02285/g10119
K10408	dynein axonemal heavy chain	11	g00212/g00214/g00219/g00276/g00277/g00278/g00322/g00324/g00325/g00345/g10018
K01404	leishmanolysin	10	g02924/g03481/g05076/g05338/g05561/g05791/g07583/g07727/g07804/g08712
K04515	calcium/calmodulin-dependent protein kinase (CaM kinase) II	10	g01364/g01596/g04156/g04358/g04411/g04731/g05280/g05980/g08624/g09481
K10355	actin, other eukaryote	4	g03258/g05834/g07700/g09869
K08654	proprotein convertase subtilisin/kexin type 5	2	g01230/g05840
K14802	phospholipid-transporting ATPase	30	g01082/g01218/g01219/g01220/g01580/g01581/g02439/g03140/g03141/g03228/g03229/g03230/g03530/g03589/g03590/g03591/g03672/g03673/g03860/g03861/g04783/g04968/g05291/g05674/g05675/g06428/g06429/g08742/g10040/g10190
K04345	protein kinase A	28	g01215/g02323/g02616/g03664/g03665/g04023/g04050/g04546/g04602/g04646/g04819/g04820/g04846/g05294/g07842/g08557/g08582/g08585/g08767/g08970/g09252/g09984/g09986/g09987/g09994/g10056/g10385/g10455
K07198	5'-AMP-activated protein kinase, catalytic alpha subunit	26	g01190/g01595/g01596/g01953/g02909/g03407/g03636/g04219/g04731/g04883/g04995/g05280/g05286/g05355/g05642/g05821/g05863/g06437/g06728/g07828/g07925/g08543/g08635/g08639/g09481/g10021
K13303	serum/glucocorticoid-regulated kinase 2	26	g01850/g02323/g03135/g03837/g04036/g04546/g04584/g04673/g04820/g04871/g06844/g08557/g08582/g08767/g08969/g09037/g09048/g09519/g09867/g09984/g09994/g10021/g10274/g10379/g10680/g10723
K08857	serine/threonine-protein kinase Nek1/4/5	25	g01364/g01489/g01926/g01959/g02932/g03296/g03425/g03504/g03843/g05168/g05339/g05452/g06656/g06978/g07427/g07512/g07713/g08246/g08263/g08393/g08394/g08954/g09267/g09537/g09923
K14411	RNA-binding protein Musashi	24	g03899/g05217/g06720/g09531/g10464/g10596/g10657/g10834/g11299/g11398/g11420/g11421/g11456/g11487/g11505/g11519/g11523/g11526/g11529/g11601/g11608/g11640/g11658/g11681
K01530	phospholipid-translocating ATPase	17	g00262/g01082/g01189/g01218/g02439/g02643/g03140/g03228/g03229/g03590/g03746/g03860/g04783/g05290/g05291/g06429/g08742
K02218	casein kinase 1	16	g01500/g02396/g02425/g03161/g03220/g03323/g04150/g04395/g04494/g04667/g07638/g09477/g09518/g09687/g10298/g11015
K03327	MATE family, multidrug and toxin extrusion protein	15	g01000/g02505/g02767/g05490/g06354/g07488/g07880/g07888/g07966/g08256/g08373/g08438/g08479/g08494/g08584
K05643	ATP-binding cassette, subfamily A (ABC1), member 3	15	g00265/g00880/g01673/g01675/g02100/g02288/g02364/g02366/g02367/g02403/g02542/g04599/g04663/g04864/g05003
K20285	Rab9 effector protein with kelch motifs	14	g02641/g02884/g03781/g05464/g06046/g06136/g06322/g06695/g06887/g06898/g07142/g07537/g07917/g09816
K01090	protein phosphatase	13	g00215/g05369/g05424/g05804/g06760/g07570/g07613/g09417/g09778/g09990/g10132/g10536/g05369.t2
K05665	ATP-binding cassette, subfamily C (CFTR/MRP), member 1	13	g01477/g01478/g01479/g01551/g02904/g02905/g02906/g02918/g02951/g02952/g03065/g03066/g03067
K08850	aurora kinase, other	13	g02821/g03835/g04023/g05547/g05630/g06021/g06308/g06584/g07288/g08358/g08485/g09252/g09422
K07376	cGMP-dependent protein kinase 1	12	g01215/g02615/g03664/g03665/g03821/g04050/g04268/g04602/g04646/g05057/g05294/g08557
K07901	Ras-related protein Rab-8A	11	g01643/g05322/g06636/g09356/g09730/g10864/g11246/g11358/g11422/g11757/g11872
K13293	cAMP-specific phosphodiesterase 4	11	g01907/g02144/g02779/g03139/g03947/g04377/g04919/g07679/g07817/g08040/g08095
K20242	ecotropic viral integration site 5 protein	11	g02597/g03175/g03552/g06060/g07208/g07316/g07397/g07896/g09132/g09709/g10195
K03514	non-canonical poly(A) RNA polymerase PAPD5/7	10	g01664/g01789/g02676/g03148/g03247/g05232/g05350/g05708/g08433/g08827
K04739	cAMP-dependent protein kinase regulator	10	g03506/g03784/g04898/g05407/g07893/g08555/g09080/g09081/g09179/g09081.t2
K08798	MAP/microtubule affinity-regulating kinase	10	g01595/g01596/g04219/g04358/g04731/g05280/g06437/g08416/g08485/g09481
K12132	eukaryotic-like serine/threonine-protein kinase	10	g03425/g04575/g06670/g08358/g08954/g09283/g09786/g09874/g10267/g10690
K12741	heterogeneous nuclear ribonucleoprotein A1/A3	10	g06720/g09531/g10657/g11421/g11456/g11498/g11533/g11608/g11640/g11662
K20028	palmitoyltransferase ZDHHC2/15/20	10	g02574/g05039/g06486/g06637/g08868/g09718/g10153/g10572/g10671/g10937
K02206	cyclin-dependent kinase 2	11	g02894/g04242/g05381/g05801/g06066/g06791/g07725/g10456/g10475/g10523/g10607
K04960	inositol 1,4,5-triphosphate receptor type 3	8	g00348/g00900/g01115/g01194/g01296/g01431/g01925/g03237
K18078	protein tyrosine phosphatase domain-containing protein 1	7	g02418/g03115/g03116/g06076/g06364/g06580/g06705
K17616	CTD small phosphatase-like protein 2	2	g05302/g06934
K12472	epidermal growth factor receptor substrate 15	2	g02689/g06800

## Sheet: S5
Supplementary Table S5. The annotation of the mitochondrial genome of Chaenea vorax PJ13002.
Name	Software	Feature	Start	End	Strand	Note
NODE_745	blatX	gene	1	770	-	cob
NODE_745	blatX	gene	1396	1965	+	nad9
NODE_745	blatX	gene	2026	2238	+	nad4l
NODE_745	blatX	gene	2357	2709	+	nad3
NODE_745	tRNAscan-SE_v2	tRNA	2727	2799	+	trnH-GUG
NODE_745	blatX	gene	4175	4231	+	ymf71
NODE_745	blatX	gene	5081	5262	+	rpl16
NODE_745	blatX	gene	6209	7176	+	ymf65
NODE_745	blatX	gene	7517	7711	+	ymf63
NODE_745	blatX	gene	7915	8117	+	atp9
NODE_745	blatX	gene	8167	8281	+	nad1_b
NODE_745	tRNAscan-SE_v2	tRNA	8329	8393	+	trnF-GAA
NODE_745	blatX	gene	9872	10571	-	ymf77
NODE_745	blatX	gene	10672	11031	+	nad4
NODE_745	blatX	gene	12015	12562	+	nad2
NODE_745	blatX	gene	12670	12957	+	rps12
NODE_745	blatX	gene	13013	13517	+	nad10
NODE_745	blatX	gene	13547	13579	+	orf141
NODE_745	blatX	gene	13988	14741	+	rpl2
NODE_745	blatX	gene	14951	15034	+	rps19
NODE_745	blatX	gene	15074	15213	+	rps3
NODE_745	blatX	gene	15610	16231	+	rps13
NODE_745	blatX	gene	17526	18833	+	ymf66
NODE_745	blatX	gene	18884	19156	+	ymf57
NODE_745	blatN	tRNA	19191	19249	+	trnY-GUA

## Sheet: S6
Supplementary Table S6. Differentially expressed genes of C. vorax in predatory states vs. non-predatory states (|log2(FoldChange)| > =1 and Padj <0.05). The "+" symbol in the Note indicates that the gene belongs to a gene family that has expanded.
Gene ID	baseMean	log2(FoldChange)	lfcSE	stat	Pvalue	Padj	Note	dN/dS	Description
g04190	1027.82	-13.3431	1.31473	-10.149	3.34918e-24	1.76653e-20			---NA---
g01507	60.9701	-9.26768	2.65776	-3.48703	0.000488421	0.0173294	+		---NA---
g09250	52.814	-9.06063	2.71206	-3.34086	0.000835194	0.0246504			55234290KAI8887720.1 P-loop containing nucleoside triphosphate hydrolase protein [Backusella circina FSU 941]
g08847	52.7835	-9.05973	2.71126	-3.34152	0.000833216	0.0246504			---NA---
g08244	41.9659	-8.72891	2.46053	-3.54757	0.000388805	0.014969			---NA---
g11146	109.654	-7.19487	1.60943	-4.47046	7.80511e-06	0.000755377			---NA---
g10531	72.0969	-7.09429	1.8815	-3.77055	0.000162889	0.00799215			435823575HIA78924.1 SOS response-associated peptidase [Candidatus Neomarinimicrobiota bacterium] HIB31770.1 SOS response-associated peptidase [Candidatus Neomarinimicrobiota bacterium]
g05002	223.747	-6.0601	1.21202	-5.00001	5.73267e-07	8.89322e-05			565614163CAG9316209.1 unnamed protein product [Blepharisma stoltei]
g02407	140.157	-6.00706	1.43229	-4.19403	2.74037e-05	0.00202155			---NA---
g01358	58.9546	-5.77264	1.73688	-3.32357	0.000888744	0.0255459			671398340MBR0285075.1 response regulator [Selenomonadaceae bacterium]
g09765	57.7957	-5.69682	1.80979	-3.14777	0.00164519	0.0400811	+		92985711KAF1324088.1 hypothetical protein FI667_g10075, partial [Globisporangium splendens]
g07258	70.6644	-5.5476	1.7029	-3.25773	0.00112305	0.0310948			---NA---
g08919	271.54	-5.4472	0.986548	-5.52147	3.3617e-08	7.88056e-06			497710469PCJ14760.1 MAG: glutamine synthetase [Planctomycetota bacterium]
g05827	131.917	-5.30361	1.36054	-3.89817	9.69219e-05	0.00561774			680583278KAK3281521.1 hypothetical protein CYMTET_10688, partial [Cymbomonas tetramitiformis]
g01755	161.293	-5.0686	1.29269	-3.92096	8.81954e-05	0.00525635			---NA---
g11334	202.873	-4.75485	1.23066	-3.86366	0.000111702	0.00601197			254556708XP_058776157.1 bidirectional sugar transporter SWEET5-like [Vicia villosa]
g08351	164.601	-4.65271	1.25961	-3.69376	0.000220961	0.00991878			---NA---
g07464	107.075	-4.64494	1.47798	-3.14277	0.00167359	0.0404925			---NA---
g06238	281.1	-4.50053	1.0745	-4.18849	2.80811e-05	0.00205713			534705569OMJ88617.1 hypothetical protein SteCoe_9397 [Stentor coeruleus]
g11662	140.15	-4.34032	1.23727	-3.50797	0.000451535	0.0163125			131841270CAF0833647.1 unnamed protein product [Rotaria sordida] CAF0870662.1 unnamed protein product [Rotaria sordida] CAF0876722.1 unnamed protein product [Rotaria sordida]
g01756	491.346	-4.33354	1.0792	-4.0155	5.93207e-05	0.0038628			---NA---
g04640	147.117	-4.30541	1.25783	-3.42288	0.000619612	0.0204259			---NA---
g09001	265.24	-4.26328	1.02554	-4.15709	3.2232e-05	0.00231303			462490932CAD8075257.1 unnamed protein product [Paramecium primaurelia]
g08694	134.858	-4.22897	1.19777	-3.53072	0.000414433	0.0156138			---NA---
g07524	188.957	-4.20001	1.03284	-4.06646	4.77322e-05	0.00326966			---NA---
g07779	145.478	-3.98851	1.17135	-3.40504	0.000661543	0.0212763			---NA---
g08765	292.843	-3.84921	1.18563	-3.24656	0.0011681	0.0317584			531748204KRX05816.1 hypothetical protein PPERSA_02348 [Pseudocohnilembus persalinus]
g07551	523.479	-3.78709	0.92521	-4.09322	4.25421e-05	0.00295248			---NA---
g09305	508.523	-3.72389	0.782174	-4.76095	1.92687e-06	0.000241983			372893066CAG9313205.1 unnamed protein product [Blepharisma stoltei]
g10834	404.076	-3.7214	0.933669	-3.98578	6.7259e-05	0.00432631			516657529EDO39879.1 predicted protein, partial [Nematostella vectensis]
g07567	3688.55	-3.58614	0.731261	-4.90405	9.3881e-07	0.000133831			---NA---
g00475.t2	200.347	-3.55191	1.097	-3.23785	0.00120435	0.0326396			---NA---
g09097	766.531	-3.40716	0.917028	-3.71544	0.000202853	0.00938549			---NA---
g03274	283.535	-3.37222	0.92606	-3.64147	0.000271089	0.0114329			---NA---
g08515	860.281	-3.32878	0.717169	-4.64156	3.45789e-06	0.00038781			250196242XP_977218.2 transmembrane protein, putative [Tetrahymena thermophila SB210] EAR86247.2 transmembrane protein, putative [Tetrahymena thermophila SB210]
g09701	203.883	-3.32573	1.03481	-3.21384	0.00130972	0.0345407	+		113924529ORX47484.1 hypothetical protein DM01DRAFT_1310390 [Hesseltinella vesiculosa]
g04095	304.083	-3.28504	1.05354	-3.11811	0.00182016	0.0429548			---NA---
g01677	320.047	-3.26921	0.960672	-3.40305	0.000666387	0.0213584			---NA---
g11851	335.335	-3.22949	0.913614	-3.53485	0.000408004	0.0155694			608503186CAD8102538.1 unnamed protein product [Paramecium primaurelia]
g07060	317.284	-3.21875	0.843532	-3.8158	0.00013574	0.00705379			---NA---
g08268	404.594	-3.21633	0.971066	-3.31216	0.000925773	0.0262526			373042742XP_001010364.2 transmembrane protein, putative [Tetrahymena thermophila SB210] EAR90119.2 transmembrane protein, putative [Tetrahymena thermophila SB210]
g05414	2886.2	-3.20323	0.824375	-3.88564	0.00010206	0.00575737			---NA---
g11676	252.874	-3.18727	0.906861	-3.51462	0.000440388	0.0161307			---NA---
g10223	233.188	-3.12247	0.989524	-3.15553	0.00160208	0.0395794			geneID
g11656	337.088	-2.93688	0.864687	-3.39646	0.000682627	0.0216247	+		527046120MCQ2816995.1 cation:proton antiporter [archaeon]
g09590	1230.3	-2.89403	0.631546	-4.58246	4.59542e-06	0.000494664			---NA---
g05975	1348.48	-2.79135	0.76032	-3.67128	0.000241335	0.0106077			---NA---
g11514	1113.83	-2.72017	0.699009	-3.89146	9.96433e-05	0.00568182			---NA---
g08183	586.123	-2.71557	0.808193	-3.36005	0.000779294	0.0236229	+		154015502CAI2368308.1 unnamed protein product [Moneuplotes crassus]
g11492	2335.79	-2.65376	0.599005	-4.43028	9.41096e-06	0.000863271			---NA---
g00980	486.315	-2.62957	0.800001	-3.28696	0.00101274	0.0285322			198461360TNV86677.1 hypothetical protein FGO68_gene11224 [Halteria grandinella]
g00216	750.871	-2.61329	0.696826	-3.75027	0.000176642	0.00839943			---NA---
g07210	551.147	-2.60762	0.721525	-3.61404	0.000301465	0.0124225			341049114CAD8151570.1 unnamed protein product [Paramecium octaurelia]
g08039	1558.82	-2.54299	0.690386	-3.68344	0.000230109	0.0101566	+		548817846NVJ59286.1 saccharopine dehydrogenase NADP-binding domain-containing protein [Gammaproteobacteria bacterium]
g08059	1364.57	-2.53181	0.649434	-3.89848	9.67976e-05	0.00561774			485130710CAD8174941.1 unnamed protein product [Paramecium pentaurelia]
g05779	71678.5	-2.49482	0.498685	-5.00281	5.65002e-07	8.89322e-05			---NA---
g08295	678.213	-2.46118	0.762484	-3.22785	0.00124725	0.0335644			33055778XP_001021980.1 zinc knuckle protein, putative [Tetrahymena thermophila SB210] EAS01735.1 zinc knuckle protein, putative [Tetrahymena thermophila SB210]
g11815	17858.9	-2.45998	0.387263	-6.35221	2.1224e-10	1.32277e-07			328236570KAI8892575.1 cyclin-domain-containing protein, partial [Globomyces pollinis-pini]
g08273	3250.54	-2.45584	0.440442	-5.57585	2.46319e-08	6.49606e-06			44839032CDW76294.1 mapk-related kinase [Stylonychia lemnae]
g09938	1031.73	-2.43116	0.683747	-3.55565	0.000377053	0.0145697			---NA---
g11017	1756.28	-2.40985	0.564096	-4.27206	1.93677e-05	0.00158379			---NA---
g09753	3094.48	-2.40881	0.547841	-4.3969	1.09806e-05	0.00099004			---NA---
g10460	784.173	-2.38121	0.559269	-4.25772	2.06522e-05	0.00166305			---NA---
g09888	1083.09	-2.3781	0.509722	-4.66549	3.07876e-06	0.000360865			185672179MBU1006753.1 DEAD/DEAH box helicase [Candidatus Omnitrophota bacterium]
g08722	520.39	-2.3161	0.745107	-3.10842	0.00188092	0.0438979			657556483CAD8208026.1 unnamed protein product [Paramecium octaurelia]
g09766	1285.36	-2.29774	0.667046	-3.44465	0.00057179	0.0194575			---NA---
g05649	2059.66	-2.28373	0.669724	-3.40996	0.000649719	0.0210242			669418148XP_044552132.1 uncharacterized protein C9374_000990 [Naegleria lovaniensis] KAG2388140.1 hypothetical protein C9374_000990 [Naegleria lovaniensis]
g03839	873.69	-2.26926	0.623299	-3.64073	0.000271864	0.0114329			51038333KAJ6234204.1 wd repeat containing protein [Anaeramoeba flamelloides]
g09643	1470.55	-2.22054	0.649489	-3.4189	0.000628741	0.0205981			---NA---
g10061	791.368	-2.19696	0.617129	-3.55997	0.000370899	0.0143846			267473713MCQ2820946.1 alpha/beta fold hydrolase [archaeon]
g06455	730.302	-2.17326	0.640784	-3.39156	0.000694971	0.0218077			274830214CAD8060109.1 unnamed protein product [Paramecium sonneborni]
g03612	1074.24	-2.14062	0.697969	-3.06693	0.00216268	0.0487482			531748204KRX05816.1 hypothetical protein PPERSA_02348 [Pseudocohnilembus persalinus]
g08036	1496.39	-2.08791	0.557962	-3.74204	0.000182535	0.00859624			---NA---
g12057	8267.3	-2.08576	0.450567	-4.62918	3.67114e-06	0.000403405			491393377XP_012555244.1 RNA-binding protein Musashi homolog 2 isoform X3 [Hydra vulgaris]
g03662	1414.89	-2.04631	0.584247	-3.50248	0.00046095	0.0165958			---NA---
g03282	3508.84	-2.03481	0.510394	-3.98675	6.69848e-05	0.00432631			---NA---
g09600	669.602	-2.02509	0.592858	-3.41582	0.000635912	0.0207372			362385841OZJ03003.1 hypothetical protein BZG36_04679 [Bifiguratus adelaidae]
g04673	632.674	-2.02018	0.659634	-3.06257	0.00219446	0.0490075			503876208XP_021361843.1 serine/threonine-protein kinase Sgk1-like isoform X3 [Mizuhopecten yessoensis]
g10260	2270.33	-2.00263	0.584822	-3.42434	0.000616302	0.0204096			23636770CDS08007.1 hypothetical protein LRAMOSA01956 [Lichtheimia ramosa]
g09035	728.847	-1.96976	0.619271	-3.18076	0.00146887	0.0377011			---NA---
g05387	19251.2	-1.96728	0.401532	-4.89944	9.61091e-07	0.00013424			234777803XP_021946008.1 maternal protein pumilio isoform X3 [Folsomia candida]
g09216	1472.4	-1.95207	0.539412	-3.61888	0.00029588	0.0122402			677894853MBQ2499638.1 protein kinase [Bacteroidales bacterium]
g10049	1617.53	-1.94085	0.488061	-3.97665	6.98916e-05	0.00438529			337278500CDW86109.1 UNKNOWN [Stylonychia lemnae]
g09764	2695.86	-1.93886	0.559008	-3.4684	0.000523574	0.0180445			---NA---
g02061	1104.1	-1.9221	0.572372	-3.35814	0.000784696	0.0237185			---NA---
g11098	1855.66	-1.90238	0.533929	-3.56299	0.000366658	0.0143435			---NA---
g04597	1735.37	-1.87146	0.476526	-3.92729	8.59093e-05	0.00514919			---NA---
g10269	4667.67	-1.84294	0.437887	-4.2087	2.5684e-05	0.00194921			---NA---
g07977	1110.16	-1.83695	0.51148	-3.59144	0.000328862	0.0131907			151786318AGI95799.1 MAPK1 [Euplotes nobilii]
g05532	45350.3	-1.83272	0.388649	-4.7156	2.40995e-06	0.000295611	+	0.216905	486724572MCQ2820993.1 hypothetical protein [archaeon]
g03077	1657.72	-1.8315	0.500427	-3.65988	0.000252337	0.0108207			250196242XP_977218.2 transmembrane protein, putative [Tetrahymena thermophila SB210] EAR86247.2 transmembrane protein, putative [Tetrahymena thermophila SB210]
g08305	3294.14	-1.82029	0.524944	-3.4676	0.000525136	0.0180445			373042742XP_001010364.2 transmembrane protein, putative [Tetrahymena thermophila SB210] EAR90119.2 transmembrane protein, putative [Tetrahymena thermophila SB210]
g09743	1585.25	-1.76733	0.47066	-3.755	0.000173343	0.00834973	+		612445647CAD8156380.1 unnamed protein product [Paramecium octaurelia]
g06226	1449.98	-1.76308	0.499312	-3.53103	0.00041395	0.0156138			---NA---
g11564	2402.24	-1.76095	0.480991	-3.66109	0.000251146	0.0108136			293294828CBZ41969.1 deleted in azoospermia (Daz)-associated protein 1 [Botryllus schlosseri]
g01857	2588.62	-1.74871	0.447048	-3.91168	9.16576e-05	0.00540165			---NA---
g10574	1333.78	-1.74104	0.496053	-3.50979	0.000448454	0.0163125			---NA---
g11088	4682.64	-1.70424	0.460772	-3.69867	0.000216734	0.0098203			81410100XP_041126704.1 5'-AMP-activated protein kinase subunit beta-2-like [Polyodon spathula] XP_041126705.1 5'-AMP-activated protein kinase subunit beta-2-like [Polyodon spathula] MBN3278468.1 AAKB2 kinase [Polyodon spathula]
g03484	1319.81	-1.7034	0.538953	-3.16058	0.00157456	0.0391746			---NA---
g03592	4581.17	-1.70297	0.450129	-3.7833	0.000154765	0.00766488			84361775CAI2369764.1 unnamed protein product [Moneuplotes crassus]
g10724	43451.7	-1.66423	0.526215	-3.16265	0.00156342	0.0390453	+		496056322XP_001022272.2 RNA recognition motif protein [Tetrahymena thermophila SB210] EAS02027.2 RNA recognition motif protein [Tetrahymena thermophila SB210]
g06192	2523.57	-1.66232	0.441493	-3.76523	0.000166394	0.00812632			391014761OMJ72915.1 hypothetical protein SteCoe_28533 [Stentor coeruleus]
g09718	1767.07	-1.65913	0.536702	-3.09134	0.00199253	0.0458697			46148013MCQ2816682.1 DHHC family palmitoyltransferase [archaeon]
g09436	6372.38	-1.65756	0.408131	-4.06134	4.87918e-05	0.00332067	+		---NA---
g10384	2968.68	-1.654	0.480993	-3.43872	0.00058448	0.0197618	+		368492826KAJ0410779.1 hypothetical protein ATCC90586_001408 [Pythium insidiosum]
g09417	2242.51	-1.64892	0.426328	-3.86772	0.000109857	0.0059736			614172763TNV80319.1 hypothetical protein FGO68_gene15095 [Halteria grandinella]
g07964	2432.94	-1.64598	0.526088	-3.12872	0.00175568	0.0419019			215615053HET6622264.1 DMT family transporter [Dongiaceae bacterium]
g04518	1440.54	-1.63862	0.513585	-3.19055	0.00142004	0.0370791			---NA---
g08987	1611.16	-1.63486	0.463032	-3.53077	0.000414358	0.0156138			---NA---
g11539	3867.4	-1.62566	0.463145	-3.51005	0.000448019	0.0163125			328339278XP_061137796.1 mRNA decay activator protein ZFP36L1-like isoform X2 [Syngnathus typhle]
g11608	3863.86	-1.61698	0.459422	-3.5196	0.000432204	0.0159417			540380027KAJ7987021.1 hypothetical protein DPEC_G00334440 [Dallia pectoralis]
g05954	8050.31	-1.61453	0.493289	-3.27298	0.00106418	0.0297774			703187804XP_001021718.1 ser/thr phosphatase family protein [Tetrahymena thermophila SB210] EAS01472.1 ser/thr phosphatase family protein [Tetrahymena thermophila SB210]
g03663	3971.64	-1.60245	0.479716	-3.34041	0.000836559	0.0246504			---NA---
g09316	3863.89	-1.56324	0.406157	-3.84886	0.00011867	0.00629071			---NA---
g01590	1496.33	-1.55452	0.461123	-3.37116	0.000748537	0.0228879			188418498CAI2363989.1 unnamed protein product [Moneuplotes crassus]
g10521	3562.36	-1.54418	0.423928	-3.64255	0.000269948	0.0114329			181374189XP_033947373.1 calcium-binding mitochondrial carrier protein SCaMC-2-A isoform X2 [Pseudochaenichthys georgianus]
g09151	4956.22	-1.52147	0.473017	-3.21651	0.00129758	0.0343063			604005323GFZ13260.1 pumilio 3 [Actinidia rufa]
g11905	4236.74	-1.52049	0.480477	-3.16455	0.00155323	0.0389808	+		---NA---
g11456	10744.4	-1.51234	0.418911	-3.61016	0.000306008	0.0125606			126219935XP_023815206.1 heterogeneous nuclear ribonucleoprotein A0-like [Oryzias latipes]
g10345	4440.77	-1.50111	0.447325	-3.35575	0.000791515	0.0237883			219506981CDW85592.1 UNKNOWN [Stylonychia lemnae]
g10123	3865.89	-1.49843	0.430069	-3.48416	0.000493682	0.0173486	+		317658864MCQ2820558.1 hypothetical protein [archaeon]
g10560	1817.9	-1.49398	0.479298	-3.11701	0.00182696	0.0430192			---NA---
g07239	2358.42	-1.48135	0.443736	-3.33837	0.000842718	0.024694			210204730CAI2387341.1 unnamed protein product [Moneuplotes crassus]
g11642	7118.45	-1.4813	0.390519	-3.79316	0.000148742	0.00745511			48863356CAF0862222.1 unnamed protein product [Didymodactylos carnosus] CAF3649867.1 unnamed protein product [Didymodactylos carnosus]
g05139	13626.3	-1.45749	0.443164	-3.28882	0.0010061	0.0284539			---NA---
g10136	2388.59	-1.4518	0.444302	-3.26759	0.00108468	0.0302705			---NA---
g03451	4620.32	-1.444	0.418303	-3.45204	0.000556373	0.0190558			---NA---
g03147	6361.4	-1.43447	0.430456	-3.33245	0.000860861	0.0250171			184356139XP_977215.2 transmembrane protein, putative [Tetrahymena thermophila SB210] EAR86365.2 transmembrane protein, putative [Tetrahymena thermophila SB210]
g09555	1933.58	-1.4337	0.455072	-3.15049	0.00162996	0.0398943			681963000MCQ2817324.1 hypothetical protein [archaeon]
g10636	3023.26	-1.39637	0.419292	-3.33031	0.000867486	0.0251404			---NA---
g11724	4219.99	-1.37111	0.441738	-3.1039	0.00190991	0.044378			---NA---
g02401	2343.61	-1.3566	0.428748	-3.16409	0.00155569	0.0389808			647251340TNV86129.1 hypothetical protein FGO68_gene14455 [Halteria grandinella]
g08553	3127.69	-1.32353	0.432221	-3.06217	0.00219741	0.0490075			---NA---
g10101	34456.5	-1.26835	0.399308	-3.17636	0.00149135	0.0381851	+		588968697KAJ3054758.1 hypothetical protein HK097_000929 [Rhizophlyctis rosea]
g06169	4881.65	-1.25457	0.405897	-3.09085	0.00199585	0.0458697			96808511XP_004030513.1 hypothetical protein IMG5_159710 [Ichthyophthirius multifiliis] EGR29277.1 hypothetical protein IMG5_159710 [Ichthyophthirius multifiliis]
g11469	93040.2	1.15624	0.347656	3.32582	0.0008816	0.0254098			---NA---
g01217	18756.3	1.16172	0.371174	3.12985	0.00174894	0.0418356			---NA---
g07389	38627.1	1.17905	0.343455	3.43292	0.000597123	0.0200607			---NA---
g07650	19721.3	1.18778	0.374683	3.1701	0.00152386	0.0387354			288224695TNV73943.1 hypothetical protein FGO68_gene7223 [Halteria grandinella]
g09017	4218.68	1.20227	0.392974	3.0594	0.00221777	0.0492532			27641526MCQ2821739.1 hypothetical protein [archaeon]
g09251	16072.2	1.20235	0.355292	3.38411	0.000714082	0.0221385			602949140MBR1654583.1 HAD-IC family P-type ATPase [Clostridia bacterium]
g09781	7807.71	1.21162	0.378478	3.20129	0.00136812	0.0358343			27641526MCQ2821739.1 hypothetical protein [archaeon]
g08289	34895.9	1.23075	0.390612	3.15083	0.00162807	0.0398943			---NA---
g06490	9841.21	1.23111	0.352614	3.49138	0.000480529	0.0171253	+		685938545MCQ2815944.1 C2 family cysteine protease [archaeon]
g10851	65635.6	1.23465	0.379851	3.25034	0.00115266	0.0315828			---NA---
g00087	36111.3	1.24333	0.372326	3.33936	0.000839724	0.0246748			128281431MBP3800675.1 hypothetical protein [Clostridia bacterium] MBP3841271.1 hypothetical protein [Bacilli bacterium]
g03902	19921.7	1.25812	0.36249	3.47077	0.000518973	0.0180087			536352307CDW90876.1 pyrophosphate-energized vacuolar membrane proton pump-like [Stylonychia lemnae]
g11755	7956.69	1.27997	0.369012	3.46864	0.000523098	0.0180445	+		---NA---
g12131	22005.2	1.28041	0.416315	3.07558	0.0021009	0.0476611			---NA---
g12061	7904.71	1.28502	0.412484	3.11532	0.00183744	0.0430737			---NA---
g05592	12440.1	1.28781	0.410735	3.13537	0.00171638	0.0412962			---NA---
g01397	4873.5	1.29356	0.407901	3.17126	0.00151778	0.0386741			---NA---
g07909	5428.76	1.30539	0.401591	3.25054	0.00115186	0.0315828			---NA---
g11825	17306.5	1.31012	0.411515	3.18365	0.00145432	0.0374185			437806983MCQ2820898.1 T-complex protein 1 subunit eta [archaeon]
g06855	7871.23	1.31074	0.417972	3.13596	0.00171295	0.0412962			418601624XP_018641454.1 hypothetical protein PGSY75_1007100 [Plasmodium gaboni] XP_028538417.1 conserved Plasmodium protein, unknown function [Plasmodium sp. gorilla clade G2] SOV22796.1 conserved Plasmodium protein, unknown function [Plasmodium sp. DRC-Itaito] KYN99447.1 hypothetical protein PGSY75_1007100 [Plasmodium gaboni] SOV14628.1 conserved Plasmodium protein, unknown function [Plasmodium …
g01808	24066.6	1.33311	0.34337	3.88244	0.000103415	0.00580281			---NA---
g03566	12793.8	1.33742	0.422423	3.16608	0.0015451	0.0389627			---NA---
g03048	9446.03	1.33853	0.393898	3.39817	0.000678382	0.0216201			27641526MCQ2821739.1 hypothetical protein [archaeon]
g03032	5511.57	1.34296	0.436432	3.07714	0.00208995	0.0475179			55815798MCP3684363.1 hypothetical protein [bacterium]
g03880	4766.41	1.35243	0.428338	3.15739	0.00159187	0.039512			47223971MCQ2820089.1 hypothetical protein [archaeon]
g11594	6241.69	1.35482	0.4016	3.37356	0.000742028	0.0227548			---NA---
g04954	6498.45	1.3779	0.432508	3.18584	0.00144333	0.0374096			---NA---
g09571	16622.3	1.37903	0.40032	3.44482	0.000571437	0.0194575			---NA---
g09750	11648	1.38207	0.393186	3.51506	0.000439654	0.0161307			147289109TNV78392.1 hypothetical protein FGO68_gene9092 [Halteria grandinella]
g02386	13436.5	1.39487	0.419987	3.32121	0.00089627	0.0256226			596099805MCQ2817178.1 hypothetical protein [archaeon]
g12066	6337.42	1.39676	0.442599	3.15583	0.00160043	0.0395794			---NA---
g01817	5155.5	1.39798	0.451527	3.09611	0.00196076	0.0453598			---NA---
g01126	8994.3	1.40325	0.41018	3.42106	0.000623784	0.0204994			211509660MCQ2818298.1 hypothetical protein [archaeon]
g01192	4600.67	1.41015	0.376517	3.74526	0.000180208	0.00852475			---NA---
g09982	3176.4	1.41052	0.420869	3.35144	0.000803936	0.024093			---NA---
g02539	10349.3	1.41266	0.461072	3.06386	0.00218502	0.0489379	+		379866662MCQ2820080.1 C2 family cysteine protease [archaeon]
g04241	28252.7	1.41343	0.461772	3.06088	0.00220691	0.0491154			27837869MCQ2820585.1 hypothetical protein [archaeon]
g04321	9181.17	1.41409	0.448589	3.1523	0.00161991	0.0398331			649150852MCQ2816752.1 EF-hand domain-containing protein [archaeon]
g01965	11040.3	1.42185	0.45181	3.14701	0.00164947	0.0400928			287987868MCQ2816211.1 hypothetical protein [archaeon]
g04913	5896.73	1.42258	0.428144	3.32266	0.000891639	0.0255595			---NA---
g00345	4850.22	1.42404	0.464658	3.06471	0.00217881	0.0489379			527503429MCQ2815733.1 AAA family ATPase [archaeon]
g10311	11503.1	1.42679	0.406694	3.50826	0.000451049	0.0163125			---NA---
g05293	94249	1.42842	0.404832	3.52843	0.00041804	0.0156224			602821361RNA26004.1 ADP-ATP carrier mitochondrial-like [Brachionus plicatilis]
g04121	6096.73	1.43044	0.456282	3.135	0.00171856	0.0412962			177554761CAD8073998.1 unnamed protein product [Paramecium sonneborni]
g00217	2731.24	1.43208	0.415861	3.44366	0.000573896	0.0194663	+		431595373CAG9323358.1 unnamed protein product [Blepharisma stoltei]
g00974	1920.89	1.43288	0.441343	3.24664	0.00116774	0.0317584			---NA---
g00228	4018.43	1.43534	0.441354	3.25213	0.00114543	0.0315486			---NA---
g09060	4445.08	1.444	0.424416	3.40233	0.000668147	0.0213584			---NA---
g09301	3012.83	1.4497	0.472145	3.07046	0.00213729	0.0483826			---NA---
g02442	4688.15	1.4535	0.424511	3.42395	0.000617183	0.0204096			510295251MBP3801209.1 cation-translocating P-type ATPase [Clostridia bacterium]
g09402	6261.62	1.4634	0.370797	3.94663	7.92589e-05	0.00480518			218338871CDW85514.1 ubiquinone oxidoreductase [Stylonychia lemnae]
g04879	12889.8	1.4667	0.408336	3.5919	0.000328282	0.0131907			305051787KRX00679.1 hypothetical protein PPERSA_00906 [Pseudocohnilembus persalinus]
g03827	3169.36	1.47942	0.446009	3.31701	0.000909855	0.0259407			142742806CAI2360246.1 unnamed protein product [Moneuplotes crassus]
g08160	8908.08	1.47982	0.42321	3.49666	0.000471118	0.0169042			99546774CAI2368847.1 unnamed protein product [Moneuplotes crassus]
g02692	4253.84	1.48145	0.447101	3.31346	0.000921503	0.026202			535660369MCQ2819929.1 hypothetical protein [archaeon]
g07646	2757.81	1.48225	0.4454	3.3279	0.00087502	0.0252893			---NA---
g06965	16224.6	1.48518	0.397656	3.73484	0.000187833	0.00876746			---NA---
g09624	4219.86	1.49078	0.468157	3.18435	0.00145079	0.0374185			664817983KAG7341631.1 Tesmin/TSO1-like CXC domain protein [Nitzschia inconspicua]
g04110	1560.96	1.49931	0.46035	3.25688	0.00112642	0.0311064			---NA---
g10127	8992.29	1.50056	0.378959	3.95969	7.50468e-05	0.00460273			19885056MCQ2816881.1 IPT/TIG domain-containing protein [archaeon]
g06059	15552.7	1.50213	0.466182	3.22219	0.00127215	0.0341473			---NA---
g08909	19917.4	1.50449	0.400908	3.75272	0.000174929	0.00838786			283130299GJM93765.1 hypothetical protein PR202_ga10352 [Eleusine coracana subsp. coracana]
g11407	6060.87	1.50674	0.390502	3.85845	0.000114106	0.00611019			324003277CAF1119196.1 unnamed protein product [Rotaria sp. Silwood1] CAF3471226.1 unnamed protein product [Rotaria sp. Silwood1] CAF4759201.1 unnamed protein product [Rotaria sp. Silwood1]
g09152	247050	1.51939	0.398813	3.80979	0.000139084	0.00715705			---NA---
g11756	9653.51	1.51956	0.370616	4.1001	4.1297e-05	0.00288505			---NA---
g05073	6086.69	1.52077	0.418277	3.6358	0.000277124	0.0116007			---NA---
g06281	8125.79	1.52086	0.406892	3.73775	0.000185675	0.00870526			423214478MCG8339433.1 ADP-forming succinate--CoA ligase subunit beta [Pseudomonadota bacterium]
g06085	95319.9	1.52216	0.456186	3.3367	0.000847783	0.0247736			---NA---
g07513	6235.2	1.52713	0.433691	3.52124	0.000429527	0.0158985	+		10937557CAG9332394.1 unnamed protein product [Blepharisma stoltei]
g07110	13789.3	1.5308	0.399427	3.83249	0.000126855	0.00662472			---NA---
g04583	8038.11	1.53198	0.393497	3.89325	9.89087e-05	0.00567059			639930300MCQ2816346.1 Hsp70 family protein [archaeon]
g07657	6711.1	1.53358	0.487163	3.14798	0.00164405	0.0400811			54607408KAI3662457.1 hypothetical protein MP638_003597 [Amoeboaphelidium occidentale]
g00212	8292.36	1.54369	0.367134	4.2047	2.61423e-05	0.00196982			487522135CDW76198.1 dynein heavy chain axonemal [Stylonychia lemnae]
g03623	6384.83	1.54828	0.417778	3.70598	0.000210571	0.00970007			---NA---
g11809	13388.3	1.55036	0.419012	3.70003	0.00021557	0.0098203			---NA---
g03921	5640.58	1.55416	0.420382	3.69703	0.000218136	0.00983383			---NA---
g05035	3096.79	1.55623	0.483713	3.21726	0.00129423	0.0343063			471425285MCQ2964875.1 AP-1 complex subunit gamma [archaeon]
g02287	13448.2	1.56275	0.414307	3.77197	0.000161962	0.00798381			---NA---
g09385	13435.8	1.56817	0.451194	3.47559	0.00050973	0.0177464			422058973QRV98024.1 Ephrin type-A receptor 4 [Ceratobasidium sp. AG-Ba]
g02319	1818.46	1.57048	0.467928	3.35624	0.000790087	0.0237883			---NA---
g08187	2193.86	1.57305	0.463415	3.39447	0.000687607	0.0216575	+		243087606MCQ2815900.1 hypothetical protein [archaeon]
g12102	1593.96	1.57493	0.494577	3.1844	0.00145055	0.0374185			632761615XP_712237.1 elongin C [Candida albicans SC5314] EEQ42718.1 hypothetical protein CAWG_00939 [Candida albicans WO-1] KAF6063303.1 Skp1 family, tetramerization domain protein [Candida albicans] KGQ91719.1 transcription elongation factor B, polypeptide 1 [Candida albicans P94015] KGQ98845.1 transcription elongation factor B, polypeptide 1 [Candida albicans P37005] KGR15583.1 transcription el…
g03085	1834.82	1.57769	0.466055	3.38519	0.000711281	0.0221385			---NA---
g10816	15753.5	1.57879	0.453226	3.48344	0.000495016	0.0173486			115312275WP_233314851.1 MULTISPECIES: carbonic anhydrase family protein [Bacillaceae] MCE4048607.1 carbonic anhydrase family protein [Bacillus sp. Au-Bac7] UPO89690.1 carbonic anhydrase family protein [Niallia sp. Man26]
g02867	2674.25	1.59258	0.472983	3.3671	0.000759628	0.0230931			---NA---
g04404	23587	1.59587	0.495675	3.21959	0.00128372	0.0342835			291593569MCQ2821136.1 hypothetical protein [archaeon]
g10334	24183	1.59621	0.451632	3.53432	0.000408829	0.0155694			23256254MBM3429199.1 malate dehydrogenase [Bacteroidota bacterium]
g08986	30073.4	1.59914	0.35957	4.44735	8.6936e-06	0.000826205			145494552CAG9322113.1 unnamed protein product [Blepharisma stoltei]
g11555	1175.19	1.60027	0.501925	3.18827	0.00143128	0.0372557			---NA---
g11697	37195	1.60523	0.517761	3.10033	0.00193302	0.0448164			---NA---
g00972	2279.49	1.61006	0.47482	3.39089	0.000696671	0.0218077			---NA---
g08312	2853.6	1.61141	0.461115	3.4946	0.000474781	0.0169778			493430241KIC74717.1 hypothetical protein DB42_AZ00720 [Neochlamydia sp. EPS4]
g11459	43560.3	1.61313	0.483938	3.33334	0.000858101	0.0250058			---NA---
g00644	8327.54	1.61646	0.385198	4.19643	2.7115e-05	0.00201434			---NA---
g07400	7007.41	1.62494	0.384592	4.22511	2.38823e-05	0.00184211			---NA---
g09040	42923.7	1.6291	0.461918	3.52682	0.000420586	0.0156224			---NA---
g08604	11771	1.62952	0.358188	4.54935	5.38114e-06	0.000567656			380612024CDW75606.1 dihydrolipoyl dehydrogenase [Stylonychia lemnae]
g08085	3120.6	1.6305	0.457846	3.56124	0.000369113	0.0143681			49776873HEX4960429.1 protein kinase [Thermoanaerobaculia bacterium]
g04862	4815.51	1.63358	0.421235	3.87808	0.000105285	0.00584555			438421578DAZ94415.1 TPA: hypothetical protein N0F65_003444 [Lagenidium giganteum]
g05577	1743.86	1.63359	0.448717	3.64057	0.000272032	0.0114329			---NA---
g06619	2711.53	1.63565	0.523348	3.12537	0.00177583	0.042192	+	0.0349533	590195813XP_003286953.1 uncharacterized protein DICPUDRAFT_150991 [Dictyostelium purpureum] EGC36508.1 hypothetical protein DICPUDRAFT_150991 [Dictyostelium purpureum]
g05036	2460.79	1.63737	0.419451	3.90361	9.47671e-05	0.00555388			---NA---
g09172	16858	1.63766	0.517883	3.16223	0.00156566	0.0390453	+		258988018CAD8101447.1 unnamed protein product [Paramecium primaurelia]
g09070	5527.77	1.63961	0.425178	3.8563	0.000115117	0.0061332			---NA---
g10256	4620.45	1.64132	0.412548	3.97849	6.9354e-05	0.00438529			---NA---
g03947	1310.36	1.64209	0.470998	3.48642	0.00048954	0.0173294			188288466MCQ2817120.1 3',5'-cyclic nucleotide phosphodiesterase [archaeon]
g12024	5785.51	1.64521	0.527981	3.11603	0.00183302	0.0430659			---NA---
g05090	1597.53	1.65395	0.481161	3.43741	0.000587315	0.0197942			---NA---
g05075	1335.47	1.65702	0.53586	3.09227	0.0019863	0.0458501			19336146CDW89847.1 tpr domain containing protein [Stylonychia lemnae]
g08109	2453.74	1.66058	0.524118	3.16834	0.00153315	0.0388596			415421278MCQ2820682.1 DUF1126 domain-containing protein [archaeon]
g01233	4404.48	1.6709	0.489547	3.41315	0.000642177	0.0208441			---NA---
g11728	5025.55	1.67136	0.53	3.15351	0.00161321	0.039761			---NA---
g08387	6839.48	1.67247	0.510867	3.27378	0.00106118	0.0297722			457956638CAK0835651.1 unnamed protein product [Polarella glacialis]
g06959	19963.5	1.67445	0.416558	4.01972	5.82673e-05	0.00381778			---NA---
g09059	7075.85	1.67929	0.474007	3.54275	0.000395971	0.0151895	+		30907186MBM4166823.1 hypothetical protein [Ignavibacteria bacterium]
g01560	7151.98	1.68036	0.529265	3.17488	0.00149896	0.0382871			---NA---
g11008	26428.8	1.69729	0.411845	4.12118	3.76938e-05	0.00266867			---NA---
g10866	18981.7	1.70274	0.472431	3.6042	0.000313113	0.0128024			---NA---
g01274	38299.6	1.70593	0.477808	3.57032	0.000356549	0.0140345			---NA---
g09579	3685.47	1.70699	0.53325	3.20112	0.00136896	0.0358343			340623116CAG9322952.1 unnamed protein product [Blepharisma stoltei]
g11468	1703.32	1.71151	0.556203	3.07712	0.00209008	0.0475179			---NA---
g08377	5067.27	1.71503	0.556886	3.07968	0.00207225	0.0474191			510726648MCP5456230.1 2,3-diphosphoglycerate-dependent phosphoglycerate mutase [Thermotogota bacterium]
g08966	23369.5	1.71641	0.420581	4.08105	4.48332e-05	0.00309115			91562124MBQ7990323.1 hypothetical protein [Oscillospiraceae bacterium]
g01284	6578.68	1.72047	0.554237	3.1042	0.00190792	0.044378			---NA---
g11193	14126.7	1.72405	0.433395	3.97801	6.94935e-05	0.00438529			---NA---
g11102	47913.1	1.72578	0.454134	3.80016	0.000144605	0.00736924			---NA---
g05561	4489.39	1.72885	0.556082	3.10898	0.00187732	0.0438979	+		95291724MBO6244286.1 hypothetical protein [Clostridia bacterium]
g09760	1518.01	1.72965	0.554617	3.11864	0.00181687	0.0429548	+	0.161482	---NA---
g05598	2391.91	1.72989	0.490257	3.52854	0.000417862	0.0156224			---NA---
g09072	2589.81	1.73291	0.51052	3.39441	0.000687767	0.0216575	+	0.0884404	593552691MCQ2821538.1 DNA primase catalytic subunit PriS [archaeon]
g03374	376355	1.73663	0.474264	3.66175	0.000250502	0.0108136			291593569MCQ2821136.1 hypothetical protein [archaeon]
g09893	5662.78	1.73719	0.513428	3.38352	0.000715633	0.0221385			---NA---
g07553	57346.9	1.73907	0.411311	4.22812	2.35648e-05	0.00184137			---NA---
g11852	27028.8	1.73962	0.437307	3.97802	6.94924e-05	0.00438529			---NA---
g10637	18442.4	1.74019	0.450325	3.86429	0.000111414	0.00601197			---NA---
g10856	10142.6	1.74098	0.437936	3.97542	7.02545e-05	0.00438529			---NA---
g00470	11592	1.7423	0.388179	4.48839	7.17629e-06	0.000700951			699930181KTB11261.1 Protein piccolo, partial [Nakaseomyces glabratus]
g10950	14359.7	1.74363	0.406304	4.29144	1.7752e-05	0.00146302			---NA---
g05337	19071.3	1.74512	0.48555	3.59411	0.000325497	0.0131558			---NA---
g11184	70638.4	1.74552	0.409188	4.26581	1.99174e-05	0.00161622			---NA---
g02924	7642.49	1.74573	0.370543	4.71127	2.46182e-06	0.000298503	+	0.0455948	416896426MBO6243020.1 hypothetical protein [Clostridia bacterium]
g03945	10416.7	1.75075	0.536405	3.26386	0.00109905	0.0305102			---NA---
g09224	1655.46	1.75095	0.446812	3.91876	8.90057e-05	0.00527484			---NA---
g09762	12825.7	1.75141	0.350808	4.99249	5.96063e-07	9.11285e-05			449293036CAG9317666.1 unnamed protein product [Blepharisma stoltei]
g00973	2050.22	1.75855	0.463511	3.79398	0.000148252	0.00745511			---NA---
g06127	1873.02	1.76541	0.490768	3.59724	0.000321616	0.013049			---NA---
g08110	2692.35	1.77257	0.43851	4.04226	5.2939e-05	0.00355703			415421278MCQ2820682.1 DUF1126 domain-containing protein [archaeon]
g08901	6946.82	1.77979	0.426976	4.16836	3.06804e-05	0.00221677			---NA---
g11307	30759.3	1.78095	0.470446	3.78566	0.000153299	0.00762808			---NA---
g10508	40564.5	1.78279	0.549067	3.24695	0.0011665	0.0317584			---NA---
g05933	1279.2	1.78785	0.56085	3.18775	0.00143386	0.0372557	+		---NA---
g03910	1175.61	1.78895	0.555638	3.21964	0.00128351	0.0342835			---NA---
g03422	3496.65	1.7988	0.447495	4.01972	5.82671e-05	0.00381778	+		582108775MCQ2819371.1 signal recognition particle receptor subunit alpha [archaeon]
g03524	22492.3	1.80195	0.55174	3.26593	0.00109104	0.0303677			106983440CAD8161904.1 unnamed protein product [Paramecium octaurelia]
g05522	1866.91	1.8088	0.571	3.16777	0.00153611	0.0388596			---NA---
g01812	3992.82	1.81457	0.465952	3.89433	9.84693e-05	0.00567059			---NA---
g05292	212529	1.82024	0.508964	3.57637	0.000348399	0.0138168			522431386BAN38833.1 elongation factor 1-alpha 1 [Entamoeba histolytica]
g03426	8144.57	1.82071	0.47479	3.83477	0.00012568	0.00659602			536352307CDW90876.1 pyrophosphate-energized vacuolar membrane proton pump-like [Stylonychia lemnae]
g03289	22604.7	1.82942	0.510872	3.58098	0.00034231	0.0136265			---NA---
g04311	1869.5	1.83272	0.547956	3.34465	0.000823863	0.0244815			---NA---
g06291	19611.5	1.83582	0.395692	4.6395	3.49246e-06	0.00038781			107290696MCP3686728.1 hypothetical protein [bacterium]
g02526	50784.1	1.83905	0.528977	3.47662	0.000507782	0.0177371			171403028MCQ2818751.1 hypothetical protein [archaeon]
g04449	1234.65	1.84045	0.497624	3.69847	0.000216905	0.0098203			---NA---
g11583	55934.5	1.8452	0.39941	4.61981	3.84098e-06	0.000417717			698371145WP_288981181.1 hypothetical protein [uncultured Flavobacterium sp.]
g00205	1174.65	1.85573	0.564646	3.28654	0.00101427	0.0285322	+	0.0814732	106450814CAI2366578.1 unnamed protein product [Moneuplotes crassus]
g11936	18393.1	1.85689	0.389389	4.76874	1.85381e-06	0.000235613			---NA---
g01851	5274.61	1.86042	0.440364	4.22472	2.39235e-05	0.00184211			---NA---
g06449	5953.83	1.86281	0.469365	3.9688	7.2237e-05	0.0044563			---NA---
g05681	1576.78	1.86705	0.497053	3.75625	0.000172481	0.00834973			182136937KAF8113286.1 hypothetical protein N665_0052s0009 [Sinapis alba]
g11460	78298.4	1.86953	0.421637	4.43397	9.25152e-06	0.000863271			---NA---
g11200	134262	1.86979	0.418911	4.46346	8.06481e-06	0.000773415	+		541108592KAK3103829.1 hypothetical protein FSP39_022220 [Pinctada imbricata]
g06998	40450	1.87826	0.517588	3.62888	0.000284659	0.011869			---NA---
g04188	2354.59	1.88355	0.504529	3.73328	0.000189002	0.00878317			---NA---
g10423	8199.25	1.88361	0.360088	5.23097	1.68624e-07	3.01495e-05	+		362999302MCQ2817061.1 phospholipase D-like domain-containing protein [archaeon]
g00541	981.18	1.88964	0.611913	3.08808	0.00201453	0.0461985			98354148CDW91553.1 UNKNOWN [Stylonychia lemnae]
g03406	13401.1	1.8928	0.416466	4.54491	5.49575e-06	0.000574007			---NA---
g03954	13686.7	1.89487	0.382519	4.95365	7.28328e-07	0.000108233			---NA---
g08713	2016.89	1.89669	0.618361	3.06729	0.00216008	0.0487482	+		500085590KAH0536570.1 hypothetical protein FGG08_006578, partial [Glutinoglossum americanum]
g06070	7114.41	1.89972	0.420326	4.51962	6.195e-06	0.000622391			---NA---
g03996	3686.91	1.90942	0.452803	4.21689	2.47698e-05	0.00189345			---NA---
g02919	989.831	1.91273	0.521357	3.66876	0.000243733	0.0106686			---NA---
g03205	4800.42	1.91688	0.407712	4.70154	2.58204e-06	0.000309522			360607134MCQ2819129.1 carbonic anhydrase family protein [archaeon]
g11581	7746.16	1.91803	0.420887	4.55711	5.18621e-06	0.00055262	+		402471446KRX06073.1 hypothetical protein PPERSA_01151 [Pseudocohnilembus persalinus]
g11690	163248	1.92843	0.349036	5.52503	3.2943e-08	7.88056e-06			---NA---
g04226	6015.75	1.93468	0.438525	4.41178	1.02526e-05	0.000932364	+		432867961XP_014157863.1 hypothetical protein SARC_03825 [Sphaeroforma arctica JP610] KNC83961.1 hypothetical protein SARC_03825 [Sphaeroforma arctica JP610]
g08655	1792.96	1.94676	0.532819	3.65369	0.000258493	0.0110399			---NA---
g07440	10664.9	1.94704	0.502911	3.87154	0.000108149	0.00594202	+		596139477CAD8188231.1 unnamed protein product [Paramecium pentaurelia]
g09010	3246.85	1.95553	0.486371	4.02066	5.80355e-05	0.00381778			---NA---
g10343	58613.3	1.95708	0.465689	4.20255	2.63925e-05	0.00197457			---NA---
g10241	5452.98	1.95884	0.529027	3.70272	0.000213298	0.00978294			geneID
g03657	2883.26	1.96033	0.571652	3.42924	0.000605271	0.0202057			75506606KAI9726090.1 MAG: Insulinase (Peptidase M16) [Chrysothrix sp. TS-e1954]
g05142	729.803	1.96319	0.574808	3.41539	0.000636917	0.0207372			---NA---
g08900	4712.59	1.9638	0.532222	3.68982	0.000224409	0.00994659			---NA---
g12089	2848.98	1.96554	0.453093	4.33805	1.43751e-05	0.00124297			---NA---
g04795	2283.19	1.97349	0.613474	3.21691	0.00129579	0.0343063			276167357TKS89203.1 Tenascin-X [Collichthys lucidus]
g00219	9114.97	1.97392	0.525597	3.75558	0.000172941	0.00834973			455084193MCQ2815655.1 hypothetical protein [archaeon]
g00979	1436	1.98414	0.578438	3.43016	0.000603222	0.0202012			---NA---
g03383	3704.51	2.00663	0.543501	3.69204	0.000222461	0.00994383			---NA---
g06143	4927.95	2.00862	0.510358	3.93571	8.29527e-05	0.00500039			---NA---
g05967	2213.71	2.00945	0.516596	3.88978	0.000100334	0.00569047			315074295CDW77944.1 UNKNOWN [Stylonychia lemnae]
g08018	19247.9	2.01193	0.473994	4.24463	2.1895e-05	0.0017446			171403028MCQ2818751.1 hypothetical protein [archaeon]
g01348	1639.09	2.01635	0.565967	3.56266	0.000367119	0.0143435	+	0.072031	647388734XP_035285285.1 tenascin-X-like isoform X3 [Anguilla anguilla]
g11195	2569.19	2.0302	0.471039	4.31005	1.63218e-05	0.00139238			---NA---
g06388	2332	2.03059	0.606678	3.34706	0.00081674	0.0243384			587338073HEA68132.1 NADH dehydrogenase (quinone) subunit D [Desulfobacterales bacterium]
g07446	753.413	2.04143	0.663041	3.07889	0.00207775	0.0474419			---NA---
g05922	1210.41	2.04556	0.605852	3.37633	0.000734591	0.0225924	+		104585552CAG9335024.1 unnamed protein product [Blepharisma stoltei]
g12009	5520.66	2.0561	0.442584	4.64567	3.38979e-06	0.000384504			---NA---
g09125	4247.16	2.06349	0.478904	4.30878	1.6416e-05	0.00139238	+	0.101616	106515074MCQ2821381.1 hypothetical protein [archaeon]
g06954	2510.33	2.06866	0.542646	3.81217	0.000137751	0.00712323			523370285XP_012759414.1 hypothetical protein SAMD00019534_005270, partial [Acytostelium subglobosum LB1] GAM17352.1 hypothetical protein SAMD00019534_005270, partial [Acytostelium subglobosum LB1]
g07700	1511.93	2.06929	0.611354	3.38476	0.000712399	0.0221385			301983602CDW86652.1 actin [Stylonychia lemnae]
g02618	1478.95	2.07588	0.60594	3.42588	0.000612802	0.0203926			478654020XP_036420332.1 tenascin-like, partial [Colossoma macropomum]
g01513	900.083	2.08717	0.666753	3.13035	0.001746	0.0418356	+		499879098MCQ2819683.1 TBC domain-containing protein [archaeon]
g06359	11017.3	2.08815	0.378101	5.52271	3.33801e-08	7.88056e-06			360607134MCQ2819129.1 carbonic anhydrase family protein [archaeon]
g03022	10446.5	2.08903	0.378792	5.51497	3.48846e-08	7.99994e-06			456382046MCQ2820270.1 hypothetical protein [archaeon]
g09374	14179.9	2.09662	0.349787	5.99399	2.04754e-09	7.99981e-07			284936036KAK1800678.1 hypothetical protein P4O66_005884 [Electrophorus voltai]
g11601	1951.97	2.10094	0.547117	3.84002	0.000123023	0.00648887	+		515531777NXP00707.1 ROA0 protein [Certhia brachydactyla]
g05870	1730.67	2.10459	0.561208	3.7501	0.000176763	0.00839943			578102117MCQ2817480.1 thrombospondin type-1 domain-containing protein [archaeon]
g03134	25659.2	2.10994	0.491367	4.29403	1.75459e-05	0.00145741			---NA---
g03854	6586.14	2.12134	0.397321	5.33911	9.34043e-08	1.8591e-05			464395681MCQ2815925.1 hypothetical protein [archaeon]
g09336	34730.5	2.12669	0.365031	5.82607	5.67494e-09	1.71043e-06			---NA---
g03194	1586.67	2.12751	0.488968	4.35102	1.35509e-05	0.00118339			---NA---
g00983	3970.16	2.1283	0.480222	4.43191	9.34024e-06	0.000863271			---NA---
g02928	1043.33	2.13778	0.606116	3.52702	0.000420259	0.0156224			204587913MCQ2816676.1 discoidin domain-containing protein [archaeon]
g03089	30496.8	2.13873	0.504719	4.23746	2.2606e-05	0.00177963			---NA---
g04331	3141.78	2.13949	0.491764	4.35064	1.35738e-05	0.00118339	+		---NA---
g06148	558021	2.13978	0.471173	4.54139	5.58843e-06	0.000577964			---NA---
g02936	822.414	2.14435	0.663345	3.23264	0.00122654	0.0330914			---NA---
g10619	1051.27	2.15182	0.636519	3.38061	0.000723249	0.0223086			---NA---
g07226	239791	2.15558	0.393696	5.47525	4.3689e-08	9.40561e-06			---NA---
g02987	15397	2.15596	0.476084	4.52853	5.93947e-06	0.000608305	+	0.00962619	626110390XP_001030257.1 proliferating cell nuclear antigen [Tetrahymena thermophila SB210] EAR82594.1 proliferating cell nuclear antigen [Tetrahymena thermophila SB210]
g04218	29230.8	2.15847	0.459901	4.69335	2.68771e-06	0.00031857			---NA---
g03749	2649.02	2.17474	0.416596	5.22026	1.78667e-07	3.14127e-05	+		675082429MBP3801773.1 hypothetical protein [Clostridia bacterium]
g06684	8270.3	2.17767	0.606862	3.58842	0.000332691	0.0132938			491202088OMJ86455.1 hypothetical protein SteCoe_12036 [Stentor coeruleus]
g11705	25829.8	2.18296	0.416726	5.23837	1.62003e-07	2.94651e-05			---NA---
g06634	26606.8	2.20035	0.432188	5.09119	3.55817e-07	5.95796e-05			---NA---
g11069	1265.6	2.20058	0.653404	3.36788	0.000757496	0.0230931			---NA---
g01073	959.552	2.20299	0.616816	3.57155	0.000354881	0.0140211			291260487OMJ73061.1 hypothetical protein SteCoe_28338 [Stentor coeruleus]
g12006	49059.9	2.20933	0.447553	4.93648	7.95468e-07	0.000116547			---NA---
g02774	2090.38	2.21353	0.539772	4.10087	4.11606e-05	0.00288505			494594779CDW82685.1 uncharacterized protein c20orf26-like [Stylonychia lemnae]
g06157	14260.7	2.2149	0.373095	5.93657	2.91054e-09	1.02344e-06			---NA---
g00441	8245.4	2.22194	0.462404	4.80519	1.54608e-06	0.000211813			---NA---
g06330	557.727	2.22492	0.652901	3.40775	0.000655002	0.0211303			478287869MCQ2817988.1 leucine-rich repeat protein [archaeon]
g05477	4849.89	2.2343	0.589132	3.79254	0.000149116	0.00745511			---NA---
g09950	2940.61	2.24366	0.528715	4.24361	2.19956e-05	0.0017446	+		492322435NLH41443.1 endonuclease/exonuclease/phosphatase family protein [Planctomycetota bacterium]
g07126	16794.2	2.28274	0.366744	6.22434	4.83577e-10	2.42917e-07			532469106MCQ2818922.1 hypothetical protein [archaeon]
g09614	1298.83	2.29874	0.627601	3.66274	0.000249533	0.0108136			---NA---
g00977	445.377	2.30068	0.715024	3.21763	0.00129253	0.0343063			---NA---
g08492	25534.4	2.30424	0.50908	4.52629	6.0028e-06	0.00060888			---NA---
g03122	2804.12	2.32852	0.540774	4.3059	1.6631e-05	0.00139238			---NA---
g02041	1025.68	2.33147	0.534451	4.36236	1.28669e-05	0.00114061	+		146769742MCO5044477.1 serine/threonine protein kinase [Kiritimatiellia bacterium] MCO5062082.1 serine/threonine protein kinase [Kiritimatiellia bacterium] MCO6399778.1 serine/threonine protein kinase [Verrucomicrobiota bacterium]
g03023	5835.7	2.33267	0.397372	5.87024	4.35152e-09	1.35012e-06			---NA---
g08627	3339.86	2.33504	0.557762	4.18645	2.83353e-05	0.00206144	+		22396595XP_019014937.1 AUR protein kinase [Kwoniella pini CBS 10737] OCF53718.1 AUR protein kinase [Kwoniella pini CBS 10737]
g01935	13266.9	2.34516	0.390656	6.00314	1.93534e-09	7.99981e-07			578102117MCQ2817480.1 thrombospondin type-1 domain-containing protein [archaeon]
g12071	48884	2.34576	0.465085	5.04373	4.56543e-07	7.29707e-05			---NA---
g03492	3730.85	2.37042	0.654849	3.61979	0.000294839	0.0122402			---NA---
g04595	53310.3	2.39334	0.453536	5.27706	1.31271e-07	2.47282e-05			362129740CDW73357.1 endoplasmin homolog [Stylonychia lemnae]
g03560	8129.63	2.39498	0.47287	5.06478	4.08883e-07	6.73954e-05			---NA---
g07040	3258.26	2.39503	0.499694	4.79298	1.6432e-06	0.000219136			8616578CAI5503337.1 unnamed protein product, partial [Closterium sp. Naga37s-1]
g09995	6274.53	2.40094	0.452528	5.30561	1.12294e-07	2.15381e-05			---NA---
g11769	22949.5	2.40141	0.408109	5.88425	3.9986e-09	1.27822e-06			---NA---
g05948	1390.38	2.40488	0.558453	4.30633	1.65987e-05	0.00139238			---NA---
g06828	10815.6	2.40594	0.437992	5.4931	3.94937e-08	8.67956e-06			92387791XP_062514849.1 angiopoietin-2-like [Corticium candelabrum]
g05831	11337.4	2.4102	0.375652	6.41603	1.39877e-10	1.05397e-07			---NA---
g09748	9173.65	2.41101	0.597702	4.0338	5.48812e-05	0.00366419			222019177MCP3681928.1 hypothetical protein [bacterium]
g01232	434.815	2.41104	0.766438	3.14577	0.00165652	0.0401715			---NA---
g04924	1209.77	2.41769	0.624412	3.87194	0.000107972	0.00594202			326801719KAG5251360.1 palmitoyl-protein thioesterase [Salix suchowensis]
g11848	4845.65	2.42128	0.509508	4.75219	2.01222e-06	0.000249729			---NA---
g08068	6247.6	2.43062	0.490676	4.95362	7.28464e-07	0.000108233			17219387WP_253530976.1 glucose 1-dehydrogenase [Runella salmonicolor] MCP1384978.1 glucose 1-dehydrogenase [Runella salmonicolor]
g06035	19283.7	2.43775	0.408549	5.96685	2.4188e-09	9.11282e-07			---NA---
g07865	4048.25	2.44525	0.643191	3.80174	0.000143681	0.0073577			---NA---
g03655	33779.4	2.45184	0.383304	6.39661	1.58868e-10	1.11727e-07			456382046MCQ2820270.1 hypothetical protein [archaeon]
g09116	1051.4	2.46646	0.6209	3.97239	7.11553e-05	0.0044154			---NA---
g11112	14521.8	2.47212	0.428272	5.77231	7.81923e-09	2.22933e-06			---NA---
g03197	702.496	2.47233	0.609112	4.05891	4.93029e-05	0.00333395			---NA---
g03082	2447.71	2.48822	0.64296	3.86994	0.000108862	0.0059502			---NA---
g09238	9357.2	2.5057	0.695514	3.60265	0.000314986	0.0128293			---NA---
g02983	1631.21	2.50584	0.50806	4.93218	8.13159e-07	0.000117507			---NA---
g02042	26638.6	2.51637	0.418072	6.01898	1.75521e-09	7.7149e-07			---NA---
g05405	8482.8	2.5332	0.378074	6.70029	2.08011e-11	1.99483e-08			---NA---
g07296	4713.58	2.53684	0.423061	5.99639	2.01754e-09	7.99981e-07			---NA---
g05437	5586.04	2.54869	0.401827	6.34274	2.25707e-10	1.32277e-07			621951824XP_002785979.1 ribonucleoside-diphosphate reductase, large subunit, putative [Perkinsus marinus ATCC 50983] XP_002785980.1 ribonucleoside-diphosphate reductase, large subunit, putative [Perkinsus marinus ATCC 50983] EER17775.1 ribonucleoside-diphosphate reductase, large subunit, putative [Perkinsus marinus ATCC 50983] EER17776.1 ribonucleoside-diphosphate reductase, large subunit, putati…
g06206	3667.55	2.5604	0.534449	4.79072	1.66185e-06	0.000219136			116670461ORX56868.1 deoxyuridine triphosphatase [Hesseltinella vesiculosa]
g03289.t2	1195.45	2.57816	0.580825	4.43878	9.04685e-06	0.000852101			---NA---
g08660	7126.12	2.58582	0.464566	5.5661	2.60496e-08	6.70238e-06			---NA---
g12005	6292.01	2.62524	0.477168	5.50171	3.7612e-08	8.4419e-06			393888630HLW19319.1 thioredoxin family protein [Cyclobacteriaceae bacterium]
g10558	4970.77	2.63771	0.604165	4.36588	1.26611e-05	0.00113188			---NA---
g10512	3033.36	2.64731	0.477252	5.54698	2.90642e-08	7.29996e-06			---NA---
g08705	4708.13	2.65611	0.445893	5.95682	2.57192e-09	9.35559e-07			---NA---
g03493	6117.02	2.67817	0.499485	5.36187	8.23628e-08	1.67086e-05			---NA---
g01063	6945.5	2.67868	0.508212	5.27079	1.35837e-07	2.51393e-05			555732631XP_001456897.1 uncharacterized protein GSPATT00022672001 [Paramecium tetraurelia] CAK89500.1 unnamed protein product [Paramecium tetraurelia]
g11739	12171.5	2.69457	0.507765	5.30673	1.11611e-07	2.15381e-05			---NA---
g03967	1639.97	2.69605	0.533221	5.05616	4.27787e-07	6.94265e-05	+		197934757MCQ2821121.1 dynein light chain family protein [archaeon]
g07439	6751.73	2.69678	0.517356	5.21262	1.86191e-07	3.21989e-05	+		---NA---
g11746	55583.9	2.7218	0.452149	6.01968	1.74757e-09	7.7149e-07			---NA---
g11074	10475.8	2.74371	0.463833	5.91531	3.31255e-09	1.092e-06			---NA---
g00213	6583.51	2.75913	0.440995	6.25661	3.93441e-10	2.0752e-07			---NA---
g10509	4358.16	2.76043	0.530191	5.20649	1.92448e-07	3.27441e-05			---NA---
g00795	574.666	2.80369	0.765732	3.66145	0.000250788	0.0108136			650619865XP_001015853.3 zinc finger, C3HC4 type (RING finger) protein [Tetrahymena thermophila SB210] EAR95608.3 zinc finger, C3HC4 type (RING finger) protein [Tetrahymena thermophila SB210]
g02553	7647.87	2.80523	0.409477	6.85077	7.34513e-12	7.74838e-09			203253428MCQ2818886.1 PA14 domain-containing protein [archaeon]
g09009	1321.1	2.82916	0.517773	5.4641	4.65259e-08	9.81604e-06			303307564TNV81022.1 hypothetical protein FGO68_gene2515 [Halteria grandinella]
g11580	11133.1	2.85393	0.481599	5.92593	3.10529e-09	1.0567e-06			---NA---
g07406	1271.23	2.86532	0.598866	4.78458	1.71345e-06	0.000223151			306050935MCQ2816507.1 hypothetical protein [archaeon]
g04439	57728.5	2.98448	0.470395	6.34463	2.2296e-10	1.32277e-07			549263564MBR4634388.1 molecular chaperone DnaK [bacterium]
g10107	555.573	2.98667	0.664694	4.4933	7.01281e-06	0.000693905			596519018CAG9336126.1 unnamed protein product [Blepharisma stoltei]
g03684	1124.06	2.99788	0.520936	5.7548	8.67451e-09	2.40809e-06			60682906MCQ2820114.1 tyrosine-protein phosphatase [archaeon]
g01891	564.117	3.00092	0.644036	4.65955	3.16906e-06	0.000363374	+		503497724XP_001011953.3 transmembrane protein, putative [Tetrahymena thermophila SB210] EAR91708.3 transmembrane protein, putative [Tetrahymena thermophila SB210]
g07519	47654.2	3.02916	0.524437	5.77602	7.6487e-09	2.22933e-06			---NA---
g02356	434.87	3.18969	0.952616	3.34835	0.000812943	0.0242939			678128428XP_052939483.1 uncharacterized protein BDF20DRAFT_853918 [Mycotypha africana] KAI8988117.1 hypothetical protein BDF20DRAFT_853918 [Mycotypha africana]
g07593	491.584	3.27318	1.0489	3.12059	0.00180488	0.0427859			579113275XP_003427499.1 poly [ADP-ribose] polymerase tankyrase-1-like [Nasonia vitripennis]
g08421	380.679	3.43566	0.736791	4.663	3.11633e-06	0.000361255	+		367505026XP_046841170.1 LOW QUALITY PROTEIN: uncharacterized protein LOC124435277 [Xenia sp. Carnegie-2017]
g11212	12394.8	3.46463	0.47771	7.25258	4.08895e-13	4.79271e-10	+	0.0282015	679558637RKP11157.1 proliferating cell nuclear antigen [Thamnocephalis sphaerospora]
g05692	645.063	3.61576	0.757141	4.77555	1.79216e-06	0.000230555			---NA---
g09448	4918.68	3.6293	0.559932	6.48168	9.07089e-11	7.36068e-08			464658569XP_021606425.1 phosphoenolpyruvate carboxylase kinase 1 [Manihot esculenta] OAY55575.1 hypothetical protein MANES_03G164500v8 [Manihot esculenta]
g05783	5424.71	3.73459	0.466045	8.01337	1.11604e-15	2.35461e-12	+		106515074MCQ2821381.1 hypothetical protein [archaeon]
g09328	166.72	3.75103	1.10417	3.39715	0.000680927	0.0216247			---NA---
g07245	648.283	3.81006	0.848089	4.49252	7.03838e-06	0.000693905			65542849KAG5680104.1 hypothetical protein PVAND_009630 [Polypedilum vanderplanki]
g05274	2929.5	3.82851	0.583535	6.56089	5.3489e-11	4.70213e-08			329607491XP_012652545.1 ribonucleoside-diphosphate reductase, alpha subunit [Tetrahymena thermophila SB210] EWS74832.1 ribonucleoside-diphosphate reductase, alpha subunit [Tetrahymena thermophila SB210]
g10417	140.526	4.05217	1.29562	3.1276	0.00176241	0.0419677			590434529OMJ87567.1 hypothetical protein SteCoe_10649 [Stentor coeruleus]
g09734	8147.34	4.27953	0.564563	7.58026	3.44863e-14	5.19709e-11			---NA---
g07188	6903.6	4.44767	0.465748	9.54953	1.30287e-21	4.58134e-18			177555412MCQ2820921.1 hypothetical protein [archaeon]
g03973	3080.82	4.63276	0.623136	7.43458	1.049e-13	1.38324e-10			422134639MBR3661574.1 MFS transporter [Bacilli bacterium]
g05897	76.154	4.73043	1.46123	3.23729	0.0012067	0.0326396			---NA---
g06657	918.376	4.77232	0.769268	6.20372	5.51443e-10	2.64417e-07			492984898MCQ2819606.1 AAA family ATPase [archaeon]
g08670	1053.18	4.91365	0.778191	6.31419	2.71581e-10	1.50784e-07			627711413MBI4816169.1 protein kinase [Deltaproteobacteria bacterium]
g04427	76.5995	4.9316	1.41524	3.48464	0.000492796	0.0173486	+		668920432CDW88631.1 UNKNOWN [Stylonychia lemnae]
g00733	1068.45	4.96774	0.631018	7.87258	3.4739e-15	6.1077e-12			375912039AAS90120.1 DNA topoisomerase type 2 [Tetrahymena thermophila]
g11443	1094.85	5.16078	0.906021	5.69609	1.22586e-08	3.31578e-06			---NA---
g01256	126.533	5.42275	1.31389	4.12725	3.67128e-05	0.00261678			---NA---
g11284	10425.3	5.51427	0.586855	9.39632	5.6507e-21	1.49023e-17			---NA---
g03160	348.505	5.54791	1.02608	5.4069	6.41232e-08	1.32634e-05			161650261KAF8822363.1 MIZ/SP-RING zinc finger domain-containing protein [Cardiosporidium cionae]
g04005	94.1898	6.20418	1.56794	3.95689	7.59332e-05	0.00463017			---NA---
g09596	201.354	6.29156	1.31132	4.79787	1.60363e-06	0.00021688			---NA---
g04983.t2	815.721	8.47265	0.726428	11.6634	1.95958e-31	2.06716e-27	+	0.044204	---NA---
g07064	141.252	8.92794	1.82269	4.89821	9.67132e-07	0.00013424			---NA---
g11163	64.5939	9.68309	2.62359	3.69078	0.000223565	0.00994659			---NA---
g00951	64.961	9.69118	2.5514	3.79838	0.000145647	0.00738668	+		409230459KAH7825027.1 putative DDE superfamily endonuclease [Monocercomonoides exilis]
g02947	74.5726	9.89017	2.54964	3.87904	0.00010487	0.00584555			152735187OMJ94620.1 hypothetical protein SteCoe_2107 [Stentor coeruleus]
g04950	315.413	11.9707	3.90691	3.06398	0.00218412	0.0489379			---NA---
g00776	415.31	12.3676	3.90687	3.16561	0.00154758	0.0389627			485894307OMJ93481.1 hypothetical protein SteCoe_3604 [Stentor coeruleus]
g02689	470.418	12.5474	3.90686	3.21163	0.00131984	0.0347206			256721610CAI2385600.1 unnamed protein product [Moneuplotes crassus]

## Sheet: S7
Supplementary Table S7. GO and KEGG enrichment analysis of DEGs in predatory states vs. non-predatory states of C. vorax. 'down' or 'up' in the last column means down-regulated or up-regulated vs. the control.
GO/KEGG ID	Description	Gene ratio	BgRatio	P	Padj	q-value	ID	Count	Rich factor	GO Type	up or down
GO:0140662	ATP-dependent protein folding chaperone	6/119	15/4397	1.42082e-06	0.000125032	0.000103196	g07650/g11825/g08909/g04583/g04595/g04439	6	0.4	MF	up
GO:0008569	minus-end-directed microtubule motor activity	5/119	15/4397	3.22667e-05	0.00141974	0.00117179	g00345/g00217/g00212/g00219/g03749	5	0.333333	MF	up
GO:0045503	dynein light chain binding	5/119	17/4397	6.36572e-05	0.00186728	0.00154117	g03032/g00217/g02692/g00219/g03749	5	0.294118	MF	up
GO:0045505	dynein intermediate chain binding	5/119	22/4397	0.000243018	0.00534639	0.00441269	g00345/g00217/g00212/g00219/g03967	5	0.227273	MF	up
GO:0004222	metalloendopeptidase activity	5/119	28/4397	0.000796401	0.0135512	0.0111846	g07513/g05561/g02924/g03657/g01935	5	0.178571	MF	up
GO:0051959	dynein light intermediate chain binding	4/119	17/4397	0.000923944	0.0135512	0.0111846	g00345/g00217/g00212/g00219	4	0.235294	MF	up
GO:0051082	unfolded protein binding	5/119	34/4397	0.00198077	0.0222043	0.0183265	g07650/g11825/g08909/g04583/g04595	5	0.147059	MF	up
GO:0004089	carbonate dehydratase activity	3/119	10/4397	0.00201857	0.0222043	0.0183265	g10816/g03205/g06359	3	0.3	MF	up
GO:0005788	endoplasmic reticulum lumen	5/102	21/3593	0.000236831	0.0232095	0.0204423	g04583/g08387/g06684/g04595/g04439	5	0.238095	CC	up
GO:0005615	extracellular space	7/102	62/3593	0.00164922	0.0447999	0.0394586	g04583/g08387/g03205/g02689/g06684/g01935/g06828	7	0.112903	CC	up
GO:0005856	cytoskeleton	4/102	19/3593	0.0017088	0.0447999	0.0394586	g07650/g11825/g02386/g08909	4	0.210526	CC	up
GO:0031514	motile cilium	5/102	32/3593	0.00182857	0.0447999	0.0394586	g05293/g00217/g00219/g02928/g02774	5	0.15625	CC	up
GO:0044773	mitotic DNA damage checkpoint signaling	9/110	44/4069	1.78474e-06	0.00041406	0.000379492	g09385/g08312/g08085/g08713/g07440/g00983/g08627/g01063/g08670	9	0.204545	BP	up
GO:0007052	mitotic spindle organization	5/110	20/4069	0.000147792	0.0171438	0.0157126	g08109/g05561/g02924/g08110/g07406	5	0.25	BP	up
GO:0006457	protein folding	4/110	14/4069	0.000410662	0.0317578	0.0291065	g07650/g11825/g08909/g04583	4	0.285714	BP	up
GO:0010468	regulation of gene expression	5/61	31/4069	8.07771e-05	0.0118742	0.00943816	g11662/g12057/g07977/g11564/g11642	5	0.16129	BP	down
GO:0007131	reciprocal meiotic recombination	13/61	290/4069	0.000272207	0.0200072	0.0159026	g09001/g08765/g08515/g08268/g07210/g08059/g08295/g08722/g03077/g08305/g07239/g03147/g08553	13	0.0448276	BP	down
K10408	dynein axonemal heavy chain	3/103	17/3344	0.0140936	0.126843	0.103848	g00345/g00212/g00219	3	0.176471	KEGG	up
K01404	leishmanolysin	2/103	10/3344	0.0359854	0.161934	0.132578	g05561/g02924	2	0.2	KEGG	up
K08582	calpain-15	2/103	20/3344	0.124733	0.374198	0.306361	g06490/g02539	2	0.1	KEGG	up
K10355	actin, other eukaryote	1/103	11/3344	0.291544	0.524779	0.429644	g07700	1	0.0909091	KEGG	up
K13293	cAMP-specific phosphodiesterase 4	1/103	11/3344	0.291544	0.524779	0.429644	g03947	1	0.0909091	KEGG	up
K12472	epidermal growth factor receptor substrate 15	1/103	16/3344	0.394509	0.591764	0.484485	g02689	1	0.0625	KEGG	up
K14411	RNA-binding protein Musashi	1/103	24/3344	0.529281	0.612358	0.501346	g11601	1	0.0416667	KEGG	up
K13412	calcium-dependent protein kinase	3/103	92/3344	0.544319	0.612358	0.501346	g08085/g02041/g09448	3	0.0326087	KEGG	up
K08654	proprotein convertase subtilisin/kexin type 5	1/103	36/3344	0.677715	0.677715	0.554854	g01891	1	0.0277778	KEGG	up
K12741	heterogeneous nuclear ribonucleoprotein A1/A3	3/30	10/3344	7.5e-05	0.000599883	0.00039466	g11662/g11608/g11456	3	0.3	KEGG	down
K14411	RNA-binding protein Musashi	3/30	24/3344	0.00116179	0.00464717	0.00305735	g10834/g11608/g11456	3	0.125	KEGG	down
K13412	calcium-dependent protein kinase	4/30	92/3344	0.00850272	0.0226739	0.0149171	g09216/g09743/g06192/g02401	4	0.0434783	KEGG	down
K20028	palmitoyltransferase ZDHHC2/15/20	1/30	10/3344	0.086288	0.172576	0.113537	g09718	1	0.1	KEGG	down
K01090	protein phosphatase	1/30	13/3344	0.110739	0.177183	0.116568	g09417	1	0.0769231	KEGG	down
K08794	calcium/calmodulin-dependent protein kinase I	1/30	23/3344	0.18776	0.23952	0.157579	g02401	1	0.0434783	KEGG	down
K13303	serum/glucocorticoid-regulated kinase 2	1/30	26/3344	0.20958	0.23952	0.157579	g04673	1	0.0384615	KEGG	down
K08654	proprotein convertase subtilisin/kexin type 5	1/30	36/3344	0.278297	0.278297	0.18309	g06226	1	0.0277778	KEGG	down

## Sheet: S8
Supplementary Table S8. Contigs with telomeres (marked with a tick), their lengths and GC content of the macronuclear genome of Uronema marinum PJ20101A.
Contig name	Length (bp)	GC content (%)	Start	End
ctg.000037F	1092291	17.77		√
ctg.000202F	132504	17.17	√
ctg.000218F	109154	17.11	√	√
ctg.000261F	83613	18.72	√
hap_ctg.000000F	4742077	17.09	√	√
hap_ctg.000003F	3541818	17.06	√	√
hap_ctg.000008F	2861319	17.05	√	√
hap_ctg.000010F	2626606	17.18
hap_ctg.000011F	2622322	17.17
hap_ctg.000012F	2331397	17.29		√
hap_ctg.000013F	2208133	17.31	√
hap_ctg.000014F	2136592	17.28	√	√
hap_ctg.000016F	1968756	17.36		√
hap_ctg.000019F	1727645	17.47
hap_ctg.000020F	1689848	17.26	√
hap_ctg.000021F	1676781	17.41		√
hap_ctg.000022F	1563713	16.99
hap_ctg.000023F	1493768	17.39		√
hap_ctg.000024F	1447739	17.12
hap_ctg.000025F	1410985	17.1	√	√
hap_ctg.000026F	1413427	17.17	√	√
hap_ctg.000027F	1378749	17.56	√	√
hap_ctg.000028F	1361278	17.13	√	√
hap_ctg.000029F	1359711	17.64		√
hap_ctg.000030F	1331438	17.26
hap_ctg.000031F	1251698	17.34
hap_ctg.000033F	1173250	17.27		√
hap_ctg.000035F	1126597	17.62	√	√
hap_ctg.000036F	1099901	17.77	√	√
hap_ctg.000038F	1104394	17.26	√
hap_ctg.000039F	1090519	17.27	√	√
hap_ctg.000042F	1078208	17.03	√	√
hap_ctg.000043F	1068293	17.61		√
hap_ctg.000044F	1045233	17.22
hap_ctg.000045F	1037293	17.19	√	√
hap_ctg.000046F	1029857	17.86	√
hap_ctg.000047F	953049	17.34	√	√
hap_ctg.000048F	928748	17.08	√	√
hap_ctg.000050F	860356	17.5	√	√
hap_ctg.000051F	857794	17.44	√	√
hap_ctg.000052F	853241	17.6	√	√
hap_ctg.000053F	850763	18.01
hap_ctg.000056F	829182	17.25	√	√
hap_ctg.000057F	823910	17.62		√
hap_ctg.000058F	802339	16.98	√	√
hap_ctg.000059F	800096	17.33
hap_ctg.000060F	774265	17.12	√
hap_ctg.000061F	742634	17.14	√	√
hap_ctg.000062F	733744	17.09	√	√
hap_ctg.000063F	706066	17.83		√
hap_ctg.000064F	686072	17.12	√	√
hap_ctg.000066F	683725	17.61	√	√
hap_ctg.000069F	667941	17.16
hap_ctg.000070F	651647	17.23	√
hap_ctg.000071F	633453	17.32	√	√
hap_ctg.000072F	625092	17.81		√
hap_ctg.000073F	615442	16.41		√
hap_ctg.000074F	604546	17.02	√	√
hap_ctg.000075F	595683	16.95	√
hap_ctg.000076F	591042	16.93	√
hap_ctg.000078F	576832	18.37	√	√
hap_ctg.000079F	87213	18.03
hap_ctg.000080F	576275	17.22	√	√
hap_ctg.000081F	575575	18.1	√
hap_ctg.000082F	568981	17.14	√
hap_ctg.000083F	556215	17.75	√	√
hap_ctg.000085F	536030	16.88
hap_ctg.000088F	512498	16.84	√
hap_ctg.000089F	511057	18.5	√	√
hap_ctg.000090F	492686	17.08	√	√
hap_ctg.000091F	491599	16.58
hap_ctg.000092F	490239	17.22		√
hap_ctg.000095F	80130	19.82
hap_ctg.000096F	461231	17.43	√
hap_ctg.000097F	458430	16.78	√
hap_ctg.000098F	454191	16.31		√
hap_ctg.000099F	455627	17.9	√
hap_ctg.000100F	451346	17.3	√
hap_ctg.000101F	427661	17.18	√
hap_ctg.000102F	435732	17.13	√
hap_ctg.000104F	421240	17.11	√
hap_ctg.000105F	419480	17.8
hap_ctg.000106F	420127	17.08
hap_ctg.000108F	83978	20.78
hap_ctg.000109F	400600	17.02
hap_ctg.000110F	399697	17.42	√	√
hap_ctg.000111F	394710	17.41	√
hap_ctg.000114F	367812	17.78	√	√
hap_ctg.000115F	369880	17.38	√	√
hap_ctg.000116F	28587	19.08
hap_ctg.000117F	358505	17.41	√	√
hap_ctg.000119F	345953	17.35	√
hap_ctg.000120F	327723	16.98	√	√
hap_ctg.000122F	95463	16.54	√
hap_ctg.000127F	310856	16.99	√	√
hap_ctg.000129F	308879	17.17	√	√
hap_ctg.000131F	298285	17.97		√
hap_ctg.000132F	296058	16.66	√	√
hap_ctg.000133F	294151	17.47	√	√
hap_ctg.000134F	290594	17.06	√	√
hap_ctg.000136F	286427	17.41	√	√
hap_ctg.000139F	281597	17.35
hap_ctg.000142F	260186	17.32	√
hap_ctg.000144F	249761	17.06	√	√
hap_ctg.000146F	237368	17.23	√	√
hap_ctg.000148F	229152	16.92	√	√
hap_ctg.000149F	223294	16.83	√	√
hap_ctg.000154F	201365	17.07
hap_ctg.000155F	200684	17.29	√	√
hap_ctg.000158F	190529	17.48	√	√
hap_ctg.000161F	191103	17.75
hap_ctg.000169F	167985	17.83	√
hap_ctg.000171F	167904	17.48	√	√
hap_ctg.000180F	161820	17.16
hap_ctg.000181F	155607	16.43
hap_ctg.000189F	146636	18.4		√
hap_ctg.000193F	139690	17.47	√	√
hap_ctg.000195F	139947	16.98	√	√
hap_ctg.000196F	137701	16.9	√
hap_ctg.000199F	134799	18.29	√	√
hap_ctg.000200F	48467	17.71
hap_ctg.000204F	73017	20.13
hap_ctg.000208F	118501	17.16	√	√
hap_ctg.000209F	25257	21.46
hap_ctg.000216F	112663	17.36		√
hap_ctg.000221F	103630	17.35	√	√
hap_ctg.000223F	104951	17.26	√	√
hap_ctg.000227F	105991	17.64	√	√
hap_ctg.000232F	54720	18.04
hap_ctg.000235F	102426	16.69	√	√
hap_ctg.000242F	96533	15.1
hap_ctg.000245F	92361	16.87	√	√
hap_ctg.000247F	12908	19.28
hap_ctg.000251F	89061	15.92	√
hap_ctg.000257F	42349	19.51
hap_ctg.000258F	85044	17.62	√	√
hap_ctg.000263F	82854	20.64
hap_ctg.000273F	75025	19.03	√	√
hap_ctg.000276F	75374	17.91	√	√
hap_ctg.000289F	69258	17.08	√	√
hap_ctg.000297F	61578	17	√	√
hap_ctg.000303F	54688	16.96	√
hap_ctg.000306F	61474	16.92	√	√

## Sheet: S9
Supplementary Table S9. Genomic locations and features of rRNA and tRNA genes in the macronulear assembly of Uronema marinum PJ20101A.
Contig Name	Software	RNA Type	Start	End	Intron Location	Subtype	Anticodon
hap_ctg.000010F	RNAmmer v1.2	rRNA	2622540	2626241	None	28S rRNA gene	-
hap_ctg.000010F	RNAmmer v1.2	rRNA	2622423	2622910	None	5.8S rRNA gene	-
hap_ctg.000010F	RNAmmer v1.2	rRNA	2620642	2622401	None	18S rRNA gene	-
hap_ctg.000000F	tRNAscan-SE v.2.0.12	tRNA	117655	117727	None	Sup	TTA
hap_ctg.000000F	tRNAscan-SE v.2.0.12	tRNA	780526	780597	None	Asp	GTC
hap_ctg.000000F	tRNAscan-SE v.2.0.12	tRNA	1081128	1081199	None	Asp	GTC
hap_ctg.000000F	tRNAscan-SE v.2.0.12	tRNA	286018	285945	None	Ala	AGC
hap_ctg.000003F	tRNAscan-SE v.2.0.12	tRNA	552239	552310	None	Glu	TTC
hap_ctg.000003F	tRNAscan-SE v.2.0.12	tRNA	1610607	1610679	None	Arg	TCT
hap_ctg.000003F	tRNAscan-SE v.2.0.12	tRNA	1610790	1610860	None	Gly	TCC
hap_ctg.000003F	tRNAscan-SE v.2.0.12	tRNA	1613022	1613094	None	Arg	TCT
hap_ctg.000003F	tRNAscan-SE v.2.0.12	tRNA	1663820	1663892	None	Thr	TGT
hap_ctg.000003F	tRNAscan-SE v.2.0.12	tRNA	1664191	1664263	None	Thr	TGT
hap_ctg.000003F	tRNAscan-SE v.2.0.12	tRNA	1665076	1665148	None	Thr	TGT
hap_ctg.000003F	tRNAscan-SE v.2.0.12	tRNA	1665373	1665445	None	Thr	TGT
hap_ctg.000003F	tRNAscan-SE v.2.0.12	tRNA	3231908	3231827	3231872, 3231863	Tyr	GTA
hap_ctg.000003F	tRNAscan-SE v.2.0.12	tRNA	2417176	2417104	None	Ala	TGC
hap_ctg.000003F	tRNAscan-SE v.2.0.12	tRNA	1087218	1087148	None	Gly	TCC
hap_ctg.000003F	tRNAscan-SE v.2.0.12	tRNA	287131	287059	None	Arg	TCT
hap_ctg.000008F	tRNAscan-SE v.2.0.12	tRNA	192248	192320	None	Arg	TCT
hap_ctg.000008F	tRNAscan-SE v.2.0.12	tRNA	685525	685598	None	Ala	AGC
hap_ctg.000008F	tRNAscan-SE v.2.0.12	tRNA	2214074	2214146	None	Sup	TTA
hap_ctg.000008F	tRNAscan-SE v.2.0.12	tRNA	2327621	2327694	None	Lys	CTT
hap_ctg.000008F	tRNAscan-SE v.2.0.12	tRNA	1913238	1913165	None	Ile	AAT
hap_ctg.000010F	tRNAscan-SE v.2.0.12	tRNA	486888	486960	None	Lys	TTT
hap_ctg.000010F	tRNAscan-SE v.2.0.12	tRNA	874914	874985	None	Asp	GTC
hap_ctg.000010F	tRNAscan-SE v.2.0.12	tRNA	1099530	1099600	None	Val	TAC
hap_ctg.000010F	tRNAscan-SE v.2.0.12	tRNA	1472640	1472570	None	Pro	TGG
hap_ctg.000010F	tRNAscan-SE v.2.0.12	tRNA	1037093	1037022	None	Asp	GTC
hap_ctg.000010F	tRNAscan-SE v.2.0.12	tRNA	960325	960253	None	Sup	TTA
hap_ctg.000010F	tRNAscan-SE v.2.0.12	tRNA	959996	959924	None	Sup	TTA
hap_ctg.000010F	tRNAscan-SE v.2.0.12	tRNA	959680	959608	None	Sup	TTA
hap_ctg.000010F	tRNAscan-SE v.2.0.12	tRNA	959386	959314	None	Sup	TTA
hap_ctg.000010F	tRNAscan-SE v.2.0.12	tRNA	389024	388951	None	Ala	AGC
hap_ctg.000010F	tRNAscan-SE v.2.0.12	tRNA	235504	235433	None	Glu	TTC
hap_ctg.000010F	tRNAscan-SE v.2.0.12	tRNA	235230	235159	None	Glu	TTC
hap_ctg.000010F	tRNAscan-SE v.2.0.12	tRNA	235074	235003	None	Glu	TTC
hap_ctg.000011F	tRNAscan-SE v.2.0.12	tRNA	525798	525871	None	Lys	TTT
hap_ctg.000011F	tRNAscan-SE v.2.0.12	tRNA	880154	880224	None	Gly	GCC
hap_ctg.000011F	tRNAscan-SE v.2.0.12	tRNA	959606	959679	None	Lys	TTT
hap_ctg.000011F	tRNAscan-SE v.2.0.12	tRNA	987140	987213	None	Lys	TTT
hap_ctg.000011F	tRNAscan-SE v.2.0.12	tRNA	1044180	1044253	None	Lys	TTT
hap_ctg.000011F	tRNAscan-SE v.2.0.12	tRNA	1051586	1051659	None	Lys	TTT
hap_ctg.000011F	tRNAscan-SE v.2.0.12	tRNA	1052301	1052374	None	Lys	TTT
hap_ctg.000011F	tRNAscan-SE v.2.0.12	tRNA	1216123	1216196	None	Ala	AGC
hap_ctg.000011F	tRNAscan-SE v.2.0.12	tRNA	1411625	1411832	1411662, 1411788	Phe	AAA
hap_ctg.000011F	tRNAscan-SE v.2.0.12	tRNA	1504677	1504748	None	Glu	TTC
hap_ctg.000011F	tRNAscan-SE v.2.0.12	tRNA	1631666	1631738	None	Thr	AGT
hap_ctg.000011F	tRNAscan-SE v.2.0.12	tRNA	1631833	1631905	None	Thr	AGT
hap_ctg.000011F	tRNAscan-SE v.2.0.12	tRNA	1631994	1632066	None	Thr	AGT
hap_ctg.000011F	tRNAscan-SE v.2.0.12	tRNA	1699547	1699618	None	Glu	TTC
hap_ctg.000011F	tRNAscan-SE v.2.0.12	tRNA	1699852	1699923	None	Glu	TTC
hap_ctg.000011F	tRNAscan-SE v.2.0.12	tRNA	1700013	1700084	None	Glu	TTC
hap_ctg.000011F	tRNAscan-SE v.2.0.12	tRNA	1700169	1700240	None	Glu	TTC
hap_ctg.000011F	tRNAscan-SE v.2.0.12	tRNA	1700924	1700995	None	Glu	TTC
hap_ctg.000011F	tRNAscan-SE v.2.0.12	tRNA	1942941	1943013	None	Arg	TCT
hap_ctg.000011F	tRNAscan-SE v.2.0.12	tRNA	2306554	2306624	None	Gly	TCC
hap_ctg.000011F	tRNAscan-SE v.2.0.12	tRNA	1882491	1882418	None	Lys	TTT
hap_ctg.000011F	tRNAscan-SE v.2.0.12	tRNA	1882269	1882196	None	Lys	TTT
hap_ctg.000011F	tRNAscan-SE v.2.0.12	tRNA	1780943	1780872	None	Leu	AAG
hap_ctg.000011F	tRNAscan-SE v.2.0.12	tRNA	1780644	1780573	None	Leu	TAG
hap_ctg.000011F	tRNAscan-SE v.2.0.12	tRNA	1780494	1780423	None	Leu	AAG
hap_ctg.000011F	tRNAscan-SE v.2.0.12	tRNA	1217496	1217358	1217461, 1217404	Phe	AAA
hap_ctg.000011F	tRNAscan-SE v.2.0.12	tRNA	1132071	1131998	None	Lys	TTT
hap_ctg.000011F	tRNAscan-SE v.2.0.12	tRNA	1131892	1131819	None	Lys	TTT
hap_ctg.000011F	tRNAscan-SE v.2.0.12	tRNA	1131690	1131617	None	Lys	TTT
hap_ctg.000011F	tRNAscan-SE v.2.0.12	tRNA	929851	929781	None	Gly	TCC
hap_ctg.000011F	tRNAscan-SE v.2.0.12	tRNA	392187	392115	None	Sup	TTA
hap_ctg.000012F	tRNAscan-SE v.2.0.12	tRNA	2008113	2008184	None	Sup	CTA
hap_ctg.000012F	tRNAscan-SE v.2.0.12	tRNA	2008623	2008550	None	Ile	AAT
hap_ctg.000012F	tRNAscan-SE v.2.0.12	tRNA	1668643	1668572	None	Asp	GTC
hap_ctg.000013F	tRNAscan-SE v.2.0.12	tRNA	217756	217826	None	Val	TAC
hap_ctg.000013F	tRNAscan-SE v.2.0.12	tRNA	217902	217972	None	Val	TAC
hap_ctg.000013F	tRNAscan-SE v.2.0.12	tRNA	218163	218233	None	Val	TAC
hap_ctg.000013F	tRNAscan-SE v.2.0.12	tRNA	218610	218680	None	Val	TAC
hap_ctg.000013F	tRNAscan-SE v.2.0.12	tRNA	218756	218826	None	Val	TAC
hap_ctg.000013F	tRNAscan-SE v.2.0.12	tRNA	220931	221001	None	Val	TAC
hap_ctg.000013F	tRNAscan-SE v.2.0.12	tRNA	221200	221270	None	Val	TAC
hap_ctg.000013F	tRNAscan-SE v.2.0.12	tRNA	222219	222289	None	Val	TAC
hap_ctg.000013F	tRNAscan-SE v.2.0.12	tRNA	222365	222435	None	Val	TAC
hap_ctg.000013F	tRNAscan-SE v.2.0.12	tRNA	222536	222606	None	Val	TAC
hap_ctg.000013F	tRNAscan-SE v.2.0.12	tRNA	222845	222915	None	Val	TAC
hap_ctg.000013F	tRNAscan-SE v.2.0.12	tRNA	1542920	1542990	None	Gly	TCC
hap_ctg.000013F	tRNAscan-SE v.2.0.12	tRNA	1726806	1726879	None	Ala	AGC
hap_ctg.000013F	tRNAscan-SE v.2.0.12	tRNA	1727130	1727203	None	Ala	AGC
hap_ctg.000013F	tRNAscan-SE v.2.0.12	tRNA	1727287	1727360	None	Ala	AGC
hap_ctg.000013F	tRNAscan-SE v.2.0.12	tRNA	1727445	1727518	None	Ala	AGC
hap_ctg.000013F	tRNAscan-SE v.2.0.12	tRNA	1761433	1761506	None	Ala	AGC
hap_ctg.000013F	tRNAscan-SE v.2.0.12	tRNA	1761725	1761798	None	Ala	AGC
hap_ctg.000013F	tRNAscan-SE v.2.0.12	tRNA	1761879	1761952	None	Ala	AGC
hap_ctg.000013F	tRNAscan-SE v.2.0.12	tRNA	791193	791122	None	Arg	CCT
hap_ctg.000013F	tRNAscan-SE v.2.0.12	tRNA	436376	436290	None	SeC	TCA
hap_ctg.000014F	tRNAscan-SE v.2.0.12	tRNA	1466963	1467034	None	Gln	CTG
hap_ctg.000014F	tRNAscan-SE v.2.0.12	tRNA	1939654	1939724	None	Asn	GTT
hap_ctg.000014F	tRNAscan-SE v.2.0.12	tRNA	1674495	1674422	None	Lys	TTT
hap_ctg.000014F	tRNAscan-SE v.2.0.12	tRNA	795117	795044	None	Lys	TTT
hap_ctg.000016F	tRNAscan-SE v.2.0.12	tRNA	771612	771682	None	Val	AAC
hap_ctg.000016F	tRNAscan-SE v.2.0.12	tRNA	1135896	1135826	None	Val	AAC
hap_ctg.000016F	tRNAscan-SE v.2.0.12	tRNA	100985	100914	None	Asp	GTC
hap_ctg.000019F	tRNAscan-SE v.2.0.12	tRNA	106493	106566	None	Lys	TTT
hap_ctg.000019F	tRNAscan-SE v.2.0.12	tRNA	1500867	1500939	None	Arg	TCT
hap_ctg.000019F	tRNAscan-SE v.2.0.12	tRNA	1450246	1450174	None	Sup	TTA
hap_ctg.000019F	tRNAscan-SE v.2.0.12	tRNA	1197476	1197404	None	Arg	TCT
hap_ctg.000019F	tRNAscan-SE v.2.0.12	tRNA	933884	933813	None	Sup	TTA
hap_ctg.000020F	tRNAscan-SE v.2.0.12	tRNA	685166	685239	None	Lys	TTT
hap_ctg.000020F	tRNAscan-SE v.2.0.12	tRNA	1237098	1237028	None	Trp	CCA
hap_ctg.000020F	tRNAscan-SE v.2.0.12	tRNA	1236736	1236666	None	Trp	CCA
hap_ctg.000020F	tRNAscan-SE v.2.0.12	tRNA	1236555	1236485	None	Trp	CCA
hap_ctg.000020F	tRNAscan-SE v.2.0.12	tRNA	1236369	1236299	None	Trp	CCA
hap_ctg.000020F	tRNAscan-SE v.2.0.12	tRNA	1231066	1230996	None	Trp	CCA
hap_ctg.000020F	tRNAscan-SE v.2.0.12	tRNA	1230805	1230735	None	Trp	CCA
hap_ctg.000020F	tRNAscan-SE v.2.0.12	tRNA	1230639	1230569	None	Trp	CCA
hap_ctg.000020F	tRNAscan-SE v.2.0.12	tRNA	365184	365112	None	Thr	AGT
hap_ctg.000022F	tRNAscan-SE v.2.0.12	tRNA	447016	447087	None	Asp	GTC
hap_ctg.000022F	tRNAscan-SE v.2.0.12	tRNA	747304	747375	None	Sup	TTA
hap_ctg.000022F	tRNAscan-SE v.2.0.12	tRNA	850788	850860	None	Met	CAT
hap_ctg.000022F	tRNAscan-SE v.2.0.12	tRNA	851117	851189	None	Met	CAT
hap_ctg.000022F	tRNAscan-SE v.2.0.12	tRNA	1413504	1413434	None	Gly	TCC
hap_ctg.000022F	tRNAscan-SE v.2.0.12	tRNA	1260850	1260780	None	Asn	GTT
hap_ctg.000022F	tRNAscan-SE v.2.0.12	tRNA	1046383	1046310	None	Leu	TAA
hap_ctg.000023F	tRNAscan-SE v.2.0.12	tRNA	242127	242197	None	Phe	GAA
hap_ctg.000023F	tRNAscan-SE v.2.0.12	tRNA	242290	242360	None	Phe	GAA
hap_ctg.000023F	tRNAscan-SE v.2.0.12	tRNA	242452	242522	None	Phe	GAA
hap_ctg.000023F	tRNAscan-SE v.2.0.12	tRNA	245656	245726	None	Phe	GAA
hap_ctg.000023F	tRNAscan-SE v.2.0.12	tRNA	245820	245890	None	Phe	GAA
hap_ctg.000023F	tRNAscan-SE v.2.0.12	tRNA	880353	880423	None	Phe	GAA
hap_ctg.000023F	tRNAscan-SE v.2.0.12	tRNA	881934	881864	None	Phe	GAA
hap_ctg.000023F	tRNAscan-SE v.2.0.12	tRNA	881765	881695	None	Phe	GAA
hap_ctg.000023F	tRNAscan-SE v.2.0.12	tRNA	375069	374921	375034, 374967	Phe	AAA
hap_ctg.000024F	tRNAscan-SE v.2.0.12	tRNA	174737	174810	None	Lys	TTT
hap_ctg.000024F	tRNAscan-SE v.2.0.12	tRNA	1070996	1071067	None	Lys	TTT
hap_ctg.000025F	tRNAscan-SE v.2.0.12	tRNA	350543	350614	None	Glu	TTC
hap_ctg.000025F	tRNAscan-SE v.2.0.12	tRNA	676032	676102	None	Gly	TCC
hap_ctg.000025F	tRNAscan-SE v.2.0.12	tRNA	746842	746915	None	Lys	CTT
hap_ctg.000025F	tRNAscan-SE v.2.0.12	tRNA	859817	859888	None	Asp	GTC
hap_ctg.000025F	tRNAscan-SE v.2.0.12	tRNA	859983	860054	None	Asp	GTC
hap_ctg.000025F	tRNAscan-SE v.2.0.12	tRNA	863199	863270	None	Asp	GTC
hap_ctg.000025F	tRNAscan-SE v.2.0.12	tRNA	1404466	1404536	None	Val	TAC
hap_ctg.000025F	tRNAscan-SE v.2.0.12	tRNA	1404340	1404270	None	Val	TAC
hap_ctg.000025F	tRNAscan-SE v.2.0.12	tRNA	1370239	1370169	None	Val	TAC
hap_ctg.000025F	tRNAscan-SE v.2.0.12	tRNA	1370035	1369963	None	Thr	AGT
hap_ctg.000025F	tRNAscan-SE v.2.0.12	tRNA	1231864	1231794	None	Pro	AGG
hap_ctg.000025F	tRNAscan-SE v.2.0.12	tRNA	755992	755921	None	Asp	GTC
hap_ctg.000025F	tRNAscan-SE v.2.0.12	tRNA	746434	746361	None	Lys	CTT
hap_ctg.000026F	tRNAscan-SE v.2.0.12	tRNA	1176455	1176384	None	Glu	TTC
hap_ctg.000026F	tRNAscan-SE v.2.0.12	tRNA	505381	505308	None	Ile	AAT
hap_ctg.000026F	tRNAscan-SE v.2.0.12	tRNA	432935	432864	None	Asp	GTC
hap_ctg.000026F	tRNAscan-SE v.2.0.12	tRNA	187393	187323	None	Asn	GTT
hap_ctg.000026F	tRNAscan-SE v.2.0.12	tRNA	187216	187146	None	Asn	GTT
hap_ctg.000027F	tRNAscan-SE v.2.0.12	tRNA	994005	994077	None	Ala	CGC
hap_ctg.000027F	tRNAscan-SE v.2.0.12	tRNA	1200789	1200859	None	Phe	GAA
hap_ctg.000027F	tRNAscan-SE v.2.0.12	tRNA	892753	892681	None	Ala	TGC
hap_ctg.000028F	tRNAscan-SE v.2.0.12	tRNA	1190088	1190161	None	Lys	TTT
hap_ctg.000029F	tRNAscan-SE v.2.0.12	tRNA	670621	670692	None	Glu	CTC
hap_ctg.000029F	tRNAscan-SE v.2.0.12	tRNA	670985	671058	None	Lys	TTT
hap_ctg.000029F	tRNAscan-SE v.2.0.12	tRNA	677222	677293	None	Arg	ACG
hap_ctg.000029F	tRNAscan-SE v.2.0.12	tRNA	1210098	1210026	None	Sup	TTA
hap_ctg.000029F	tRNAscan-SE v.2.0.12	tRNA	1209917	1209845	None	Sup	TTA
hap_ctg.000029F	tRNAscan-SE v.2.0.12	tRNA	1105286	1105205	1105250, 1105241	Tyr	GTA
hap_ctg.000029F	tRNAscan-SE v.2.0.12	tRNA	1105104	1105023	1105068, 1105059	Tyr	GTA
hap_ctg.000029F	tRNAscan-SE v.2.0.12	tRNA	1104767	1104686	1104731, 1104722	Tyr	GTA
hap_ctg.000029F	tRNAscan-SE v.2.0.12	tRNA	1104532	1104451	1104496, 1104487	Tyr	GTA
hap_ctg.000029F	tRNAscan-SE v.2.0.12	tRNA	1104236	1104155	1104200, 1104191	Tyr	GTA
hap_ctg.000029F	tRNAscan-SE v.2.0.12	tRNA	1101524	1101443	1101488, 1101479	Tyr	GTA
hap_ctg.000029F	tRNAscan-SE v.2.0.12	tRNA	1101361	1101280	1101325, 1101316	Tyr	GTA
hap_ctg.000029F	tRNAscan-SE v.2.0.12	tRNA	1101022	1100941	1100986, 1100977	Tyr	GTA
hap_ctg.000029F	tRNAscan-SE v.2.0.12	tRNA	1100838	1100757	1100802, 1100793	Tyr	GTA
hap_ctg.000029F	tRNAscan-SE v.2.0.12	tRNA	1098689	1098608	1098653, 1098644	Tyr	GTA
hap_ctg.000029F	tRNAscan-SE v.2.0.12	tRNA	1098361	1098280	1098325, 1098316	Tyr	GTA
hap_ctg.000029F	tRNAscan-SE v.2.0.12	tRNA	1097969	1097888	1097933, 1097924	Tyr	GTA
hap_ctg.000029F	tRNAscan-SE v.2.0.12	tRNA	670836	670765	None	Glu	CTC
hap_ctg.000030F	tRNAscan-SE v.2.0.12	tRNA	343199	343271	None	Sup	TTA
hap_ctg.000030F	tRNAscan-SE v.2.0.12	tRNA	519066	519138	None	Thr	AGT
hap_ctg.000030F	tRNAscan-SE v.2.0.12	tRNA	582127	582200	None	Ile	AAT
hap_ctg.000030F	tRNAscan-SE v.2.0.12	tRNA	582289	582362	None	Ile	AAT
hap_ctg.000030F	tRNAscan-SE v.2.0.12	tRNA	984489	984419	None	Gly	TCC
hap_ctg.000031F	tRNAscan-SE v.2.0.12	tRNA	981035	981106	None	Sup	CTA
hap_ctg.000033F	tRNAscan-SE v.2.0.12	tRNA	1078925	1078995	None	Asn	GTT
hap_ctg.000033F	tRNAscan-SE v.2.0.12	tRNA	1079215	1079285	None	Asn	GTT
hap_ctg.000033F	tRNAscan-SE v.2.0.12	tRNA	1079547	1079617	None	Asn	GTT
hap_ctg.000033F	tRNAscan-SE v.2.0.12	tRNA	1079760	1079830	None	Asn	GTT
hap_ctg.000033F	tRNAscan-SE v.2.0.12	tRNA	1079977	1080047	None	Asn	GTT
hap_ctg.000033F	tRNAscan-SE v.2.0.12	tRNA	1106890	1106820	None	Gly	GCC
hap_ctg.000033F	tRNAscan-SE v.2.0.12	tRNA	1080206	1080136	None	Asn	GTT
hap_ctg.000035F	tRNAscan-SE v.2.0.12	tRNA	1047439	1047369	None	Pro	TGG
hap_ctg.000035F	tRNAscan-SE v.2.0.12	tRNA	1047255	1047185	None	Pro	TGG
hap_ctg.000036F	tRNAscan-SE v.2.0.12	tRNA	378838	378768	None	Asn	GTT
hap_ctg.000038F	tRNAscan-SE v.2.0.12	tRNA	359241	359171	None	Gly	GCC
hap_ctg.000038F	tRNAscan-SE v.2.0.12	tRNA	359049	358979	None	Gly	GCC
hap_ctg.000038F	tRNAscan-SE v.2.0.12	tRNA	358862	358792	None	Gly	GCC
hap_ctg.000038F	tRNAscan-SE v.2.0.12	tRNA	295004	294934	None	Gly	TCC
hap_ctg.000039F	tRNAscan-SE v.2.0.12	tRNA	165552	165622	None	Val	TAC
hap_ctg.000039F	tRNAscan-SE v.2.0.12	tRNA	450987	451060	None	Lys	TTT
hap_ctg.000039F	tRNAscan-SE v.2.0.12	tRNA	497508	497581	None	Lys	TTT
hap_ctg.000039F	tRNAscan-SE v.2.0.12	tRNA	793593	793665	None	Sup	TTA
hap_ctg.000039F	tRNAscan-SE v.2.0.12	tRNA	772565	772494	None	Asp	GTC
hap_ctg.000039F	tRNAscan-SE v.2.0.12	tRNA	99660	99590	None	Val	TAC
hap_ctg.000042F	tRNAscan-SE v.2.0.12	tRNA	41562	41632	None	Pro	TGG
hap_ctg.000042F	tRNAscan-SE v.2.0.12	tRNA	577159	577231	None	Sup	TTA
hap_ctg.000042F	tRNAscan-SE v.2.0.12	tRNA	396254	396182	None	Arg	TCT
hap_ctg.000042F	tRNAscan-SE v.2.0.12	tRNA	396093	396021	None	Arg	TCT
hap_ctg.000042F	tRNAscan-SE v.2.0.12	tRNA	395530	395458	None	Arg	TCT
hap_ctg.000042F	tRNAscan-SE v.2.0.12	tRNA	395352	395280	None	Arg	TCT
hap_ctg.000042F	tRNAscan-SE v.2.0.12	tRNA	395175	395103	None	Arg	TCT
hap_ctg.000042F	tRNAscan-SE v.2.0.12	tRNA	395014	394942	None	Arg	TCT
hap_ctg.000042F	tRNAscan-SE v.2.0.12	tRNA	382889	382817	None	Thr	TGT
hap_ctg.000043F	tRNAscan-SE v.2.0.12	tRNA	419433	419503	None	Gly	GCC
hap_ctg.000044F	tRNAscan-SE v.2.0.12	tRNA	655241	655314	None	Ala	AGC
hap_ctg.000044F	tRNAscan-SE v.2.0.12	tRNA	999204	999277	None	Leu	TAA
hap_ctg.000045F	tRNAscan-SE v.2.0.12	tRNA	8078	8148	None	Pro	AGG
hap_ctg.000045F	tRNAscan-SE v.2.0.12	tRNA	82277	82348	None	Asp	GTC
hap_ctg.000046F	tRNAscan-SE v.2.0.12	tRNA	551047	551117	None	Gly	TCC
hap_ctg.000046F	tRNAscan-SE v.2.0.12	tRNA	612293	612363	None	Asn	GTT
hap_ctg.000046F	tRNAscan-SE v.2.0.12	tRNA	612533	612603	None	Asn	GTT
hap_ctg.000046F	tRNAscan-SE v.2.0.12	tRNA	612753	612823	None	Asn	GTT
hap_ctg.000047F	tRNAscan-SE v.2.0.12	tRNA	524158	524229	None	Glu	TTC
hap_ctg.000047F	tRNAscan-SE v.2.0.12	tRNA	524357	524428	None	Glu	TTC
hap_ctg.000047F	tRNAscan-SE v.2.0.12	tRNA	524524	524595	None	Glu	TTC
hap_ctg.000047F	tRNAscan-SE v.2.0.12	tRNA	653139	653067	None	Thr	AGT
hap_ctg.000048F	tRNAscan-SE v.2.0.12	tRNA	57780	57850	None	Phe	GAA
hap_ctg.000048F	tRNAscan-SE v.2.0.12	tRNA	476501	476571	None	Gly	GCC
hap_ctg.000050F	tRNAscan-SE v.2.0.12	tRNA	328731	328658	None	Lys	TTT
hap_ctg.000050F	tRNAscan-SE v.2.0.12	tRNA	273147	273075	None	Thr	AGT
hap_ctg.000052F	tRNAscan-SE v.2.0.12	tRNA	239944	240016	None	Ala	TGC
hap_ctg.000053F	tRNAscan-SE v.2.0.12	tRNA	636398	636326	None	Sup	TTA
hap_ctg.000056F	tRNAscan-SE v.2.0.12	tRNA	335744	335817	None	Ile	AAT
hap_ctg.000057F	tRNAscan-SE v.2.0.12	tRNA	297360	297432	None	Gln	TTG
hap_ctg.000057F	tRNAscan-SE v.2.0.12	tRNA	297514	297585	None	Gln	TTG
hap_ctg.000057F	tRNAscan-SE v.2.0.12	tRNA	529319	529391	None	Sup	TTA
hap_ctg.000059F	tRNAscan-SE v.2.0.12	tRNA	665031	665102	None	Glu	TTC
hap_ctg.000059F	tRNAscan-SE v.2.0.12	tRNA	665193	665264	None	Glu	TTC
hap_ctg.000060F	tRNAscan-SE v.2.0.12	tRNA	255427	255500	None	Ile	AAT
hap_ctg.000060F	tRNAscan-SE v.2.0.12	tRNA	263501	263574	None	Ile	AAT
hap_ctg.000060F	tRNAscan-SE v.2.0.12	tRNA	255916	255843	None	Ile	AAT
hap_ctg.000060F	tRNAscan-SE v.2.0.12	tRNA	59316	59246	None	Pro	AGG
hap_ctg.000060F	tRNAscan-SE v.2.0.12	tRNA	52949	52879	None	Pro	AGG
hap_ctg.000062F	tRNAscan-SE v.2.0.12	tRNA	264529	264602	None	Ala	AGC
hap_ctg.000062F	tRNAscan-SE v.2.0.12	tRNA	391910	391980	None	Gly	TCC
hap_ctg.000062F	tRNAscan-SE v.2.0.12	tRNA	498183	498113	None	Phe	GAA
hap_ctg.000062F	tRNAscan-SE v.2.0.12	tRNA	315256	315183	None	Ala	AGC
hap_ctg.000063F	tRNAscan-SE v.2.0.12	tRNA	235510	235583	None	Lys	TTT
hap_ctg.000064F	tRNAscan-SE v.2.0.12	tRNA	512818	512891	None	Ala	AGC
hap_ctg.000064F	tRNAscan-SE v.2.0.12	tRNA	114246	114165	None	Ser	TGA
hap_ctg.000066F	tRNAscan-SE v.2.0.12	tRNA	169412	169482	None	Gly	GCC
hap_ctg.000066F	tRNAscan-SE v.2.0.12	tRNA	582217	582288	None	Glu	TTC
hap_ctg.000070F	tRNAscan-SE v.2.0.12	tRNA	146984	147054	None	Asn	GTT
hap_ctg.000070F	tRNAscan-SE v.2.0.12	tRNA	606239	606129	606202, 606175	Tyr	ATA
hap_ctg.000070F	tRNAscan-SE v.2.0.12	tRNA	605725	605622	605688, 605668	Tyr	ATA
hap_ctg.000070F	tRNAscan-SE v.2.0.12	tRNA	605227	605124	605190, 605170	Tyr	ATA
hap_ctg.000070F	tRNAscan-SE v.2.0.12	tRNA	604712	604609	604675, 604655	Tyr	ATA
hap_ctg.000070F	tRNAscan-SE v.2.0.12	tRNA	597576	597470	597539, 597516	Phe	AAA
hap_ctg.000070F	tRNAscan-SE v.2.0.12	tRNA	553325	553255	None	Asn	GTT
hap_ctg.000070F	tRNAscan-SE v.2.0.12	tRNA	552962	552892	None	Asn	GTT
hap_ctg.000071F	tRNAscan-SE v.2.0.12	tRNA	197984	198054	None	Gly	TCC
hap_ctg.000071F	tRNAscan-SE v.2.0.12	tRNA	288226	288155	None	Leu	AAG
hap_ctg.000072F	tRNAscan-SE v.2.0.12	tRNA	460484	460557	None	Thr	AGT
hap_ctg.000072F	tRNAscan-SE v.2.0.12	tRNA	126174	126103	None	Asp	GTC
hap_ctg.000072F	tRNAscan-SE v.2.0.12	tRNA	126004	125933	None	Asp	GTC
hap_ctg.000072F	tRNAscan-SE v.2.0.12	tRNA	123708	123637	None	Asp	GTC
hap_ctg.000073F	tRNAscan-SE v.2.0.12	tRNA	288606	288534	None	Thr	AGT
hap_ctg.000073F	tRNAscan-SE v.2.0.12	tRNA	47141	47071	None	Asn	GTT
hap_ctg.000073F	tRNAscan-SE v.2.0.12	tRNA	10499	10427	None	Arg	TCT
hap_ctg.000074F	tRNAscan-SE v.2.0.12	tRNA	71191	71120	None	Leu	CAG
hap_ctg.000075F	tRNAscan-SE v.2.0.12	tRNA	84056	84127	None	Glu	TTC
hap_ctg.000075F	tRNAscan-SE v.2.0.12	tRNA	143071	143141	None	Val	TAC
hap_ctg.000075F	tRNAscan-SE v.2.0.12	tRNA	44756	44650	None	Undet	NNN
hap_ctg.000076F	tRNAscan-SE v.2.0.12	tRNA	123806	123733	None	Lys	TTT
hap_ctg.000078F	tRNAscan-SE v.2.0.12	tRNA	318233	318306	None	Ala	AGC
hap_ctg.000080F	tRNAscan-SE v.2.0.12	tRNA	424994	424924	None	Gly	GCC
hap_ctg.000080F	tRNAscan-SE v.2.0.12	tRNA	424669	424599	None	Gly	GCC
hap_ctg.000080F	tRNAscan-SE v.2.0.12	tRNA	424401	424331	None	Gly	GCC
hap_ctg.000080F	tRNAscan-SE v.2.0.12	tRNA	424144	424074	None	Gly	GCC
hap_ctg.000080F	tRNAscan-SE v.2.0.12	tRNA	423839	423769	None	Gly	GCC
hap_ctg.000080F	tRNAscan-SE v.2.0.12	tRNA	185893	185820	None	Ala	AGC
hap_ctg.000082F	tRNAscan-SE v.2.0.12	tRNA	343025	343097	None	Arg	TCT
hap_ctg.000082F	tRNAscan-SE v.2.0.12	tRNA	343178	343250	None	Arg	TCT
hap_ctg.000082F	tRNAscan-SE v.2.0.12	tRNA	413608	413680	None	Cys	GCA
hap_ctg.000082F	tRNAscan-SE v.2.0.12	tRNA	445433	445505	None	Cys	GCA
hap_ctg.000082F	tRNAscan-SE v.2.0.12	tRNA	446028	446101	None	Leu	TAA
hap_ctg.000082F	tRNAscan-SE v.2.0.12	tRNA	513927	513997	None	Val	TAC
hap_ctg.000082F	tRNAscan-SE v.2.0.12	tRNA	468825	468753	None	Sup	TTA
hap_ctg.000082F	tRNAscan-SE v.2.0.12	tRNA	446239	446169	None	Asn	GTT
hap_ctg.000082F	tRNAscan-SE v.2.0.12	tRNA	445641	445568	None	Leu	TAA
hap_ctg.000082F	tRNAscan-SE v.2.0.12	tRNA	439208	439135	None	Lys	TTT
hap_ctg.000082F	tRNAscan-SE v.2.0.12	tRNA	146509	146437	None	Thr	CGT
hap_ctg.000083F	tRNAscan-SE v.2.0.12	tRNA	374445	374515	None	Gly	TCC
hap_ctg.000088F	tRNAscan-SE v.2.0.12	tRNA	491602	491530	None	Thr	AGT
hap_ctg.000089F	tRNAscan-SE v.2.0.12	tRNA	400305	400234	None	Sup	CTA
hap_ctg.000090F	tRNAscan-SE v.2.0.12	tRNA	203232	203303	None	Asp	GTC
hap_ctg.000092F	tRNAscan-SE v.2.0.12	tRNA	139053	139126	None	Leu	TAA
hap_ctg.000092F	tRNAscan-SE v.2.0.12	tRNA	476183	476111	None	Cys	GCA
hap_ctg.000092F	tRNAscan-SE v.2.0.12	tRNA	55033	54960	None	Lys	TTT
hap_ctg.000096F	tRNAscan-SE v.2.0.12	tRNA	147910	147980	None	Val	AAC
hap_ctg.000101F	tRNAscan-SE v.2.0.12	tRNA	191984	192054	None	Phe	GAA
hap_ctg.000101F	tRNAscan-SE v.2.0.12	tRNA	219366	219296	None	Phe	GAA
hap_ctg.000104F	tRNAscan-SE v.2.0.12	tRNA	284697	284770	None	Ala	AGC
hap_ctg.000104F	tRNAscan-SE v.2.0.12	tRNA	248027	247954	None	Lys	TTT
hap_ctg.000109F	tRNAscan-SE v.2.0.12	tRNA	363352	363424	None	Ala	TGC
hap_ctg.000110F	tRNAscan-SE v.2.0.12	tRNA	121250	121323	None	Lys	TTT
hap_ctg.000110F	tRNAscan-SE v.2.0.12	tRNA	251322	251394	None	Cys	GCA
hap_ctg.000110F	tRNAscan-SE v.2.0.12	tRNA	251518	251590	None	Cys	GCA
hap_ctg.000110F	tRNAscan-SE v.2.0.12	tRNA	251673	251745	None	Cys	GCA
hap_ctg.000110F	tRNAscan-SE v.2.0.12	tRNA	252173	252245	None	Cys	GCA
hap_ctg.000110F	tRNAscan-SE v.2.0.12	tRNA	252330	252402	None	Cys	GCA
hap_ctg.000111F	tRNAscan-SE v.2.0.12	tRNA	205433	205363	None	Pro	AGG
hap_ctg.000114F	tRNAscan-SE v.2.0.12	tRNA	159522	159451	None	Glu	TTC
hap_ctg.000115F	tRNAscan-SE v.2.0.12	tRNA	117689	117759	None	Pro	AGG
hap_ctg.000115F	tRNAscan-SE v.2.0.12	tRNA	118071	118141	None	Pro	AGG
hap_ctg.000115F	tRNAscan-SE v.2.0.12	tRNA	118231	118301	None	Pro	AGG
hap_ctg.000115F	tRNAscan-SE v.2.0.12	tRNA	118402	118472	None	Pro	AGG
hap_ctg.000115F	tRNAscan-SE v.2.0.12	tRNA	118549	118619	None	Pro	AGG
hap_ctg.000115F	tRNAscan-SE v.2.0.12	tRNA	118702	118772	None	Pro	AGG
hap_ctg.000115F	tRNAscan-SE v.2.0.12	tRNA	280830	280757	None	Lys	TTT
hap_ctg.000115F	tRNAscan-SE v.2.0.12	tRNA	117390	117320	None	Pro	AGG
hap_ctg.000119F	tRNAscan-SE v.2.0.12	tRNA	131300	131372	None	Sup	TTA
hap_ctg.000119F	tRNAscan-SE v.2.0.12	tRNA	322911	322983	None	Thr	AGT
hap_ctg.000129F	tRNAscan-SE v.2.0.12	tRNA	108431	108361	None	Asn	GTT
hap_ctg.000132F	tRNAscan-SE v.2.0.12	tRNA	181994	181921	None	Ile	AAT
hap_ctg.000132F	tRNAscan-SE v.2.0.12	tRNA	181825	181752	None	Ile	AAT
hap_ctg.000132F	tRNAscan-SE v.2.0.12	tRNA	181324	181251	None	Ile	AAT
hap_ctg.000132F	tRNAscan-SE v.2.0.12	tRNA	181170	181097	None	Ile	AAT
hap_ctg.000132F	tRNAscan-SE v.2.0.12	tRNA	180983	180910	None	Ile	AAT
hap_ctg.000132F	tRNAscan-SE v.2.0.12	tRNA	180813	180740	None	Ile	AAT
hap_ctg.000132F	tRNAscan-SE v.2.0.12	tRNA	180643	180570	None	Ile	AAT
hap_ctg.000132F	tRNAscan-SE v.2.0.12	tRNA	856	784	None	Thr	AGT
hap_ctg.000133F	tRNAscan-SE v.2.0.12	tRNA	215308	215238	None	Gly	TCC
hap_ctg.000136F	tRNAscan-SE v.2.0.12	tRNA	54425	54496	None	Asp	GTC
hap_ctg.000154F	tRNAscan-SE v.2.0.12	tRNA	37913	37984	None	Asp	GTC
hap_ctg.000154F	tRNAscan-SE v.2.0.12	tRNA	40045	40118	None	Leu	TAA
hap_ctg.000154F	tRNAscan-SE v.2.0.12	tRNA	40212	40285	None	Leu	TAA
hap_ctg.000154F	tRNAscan-SE v.2.0.12	tRNA	40379	40452	None	Leu	TAA
hap_ctg.000154F	tRNAscan-SE v.2.0.12	tRNA	40543	40616	None	Leu	TAA
hap_ctg.000154F	tRNAscan-SE v.2.0.12	tRNA	40707	40780	None	Leu	TAA
hap_ctg.000154F	tRNAscan-SE v.2.0.12	tRNA	41310	41383	None	Leu	TAA
hap_ctg.000154F	tRNAscan-SE v.2.0.12	tRNA	41469	41542	None	Leu	TAA
hap_ctg.000154F	tRNAscan-SE v.2.0.12	tRNA	60714	60787	None	Leu	TAA
hap_ctg.000154F	tRNAscan-SE v.2.0.12	tRNA	61036	61109	None	Leu	TAA
hap_ctg.000154F	tRNAscan-SE v.2.0.12	tRNA	61321	61394	None	Leu	TAA
hap_ctg.000154F	tRNAscan-SE v.2.0.12	tRNA	61487	61560	None	Leu	TAA
hap_ctg.000154F	tRNAscan-SE v.2.0.12	tRNA	61652	61725	None	Leu	TAA
hap_ctg.000154F	tRNAscan-SE v.2.0.12	tRNA	61818	61891	None	Leu	TAA
hap_ctg.000154F	tRNAscan-SE v.2.0.12	tRNA	62157	62230	None	Leu	TAA
hap_ctg.000154F	tRNAscan-SE v.2.0.12	tRNA	39918	39846	None	Leu	TAA
hap_ctg.000158F	tRNAscan-SE v.2.0.12	tRNA	31243	31315	None	Thr	AGT
hap_ctg.000169F	tRNAscan-SE v.2.0.12	tRNA	131238	131309	None	Asp	GTC
hap_ctg.000223F	tRNAscan-SE v.2.0.12	tRNA	75577	75647	None	Pro	AGG
ctg.000037F	tRNAscan-SE v.2.0.12	tRNA	409949	410021	None	Thr	AGT
ctg.000202F	tRNAscan-SE v.2.0.12	tRNA	20168	20240	None	Sup	TTA
ctg.000202F	tRNAscan-SE v.2.0.12	tRNA	32191	32118	None	Arg	TCG

## Sheet: S10
Supplementary Table S10. The annotation of the mitochondrial genome of Uronema marinum PJ20101A.
Contig Name	Software	Feature	Start	End	Strand	Note
ctg.000412F	TRF	Telomere repeat region	6	1918	+	Telomere
ctg.000412F	blatX	gene	2124	2702	+	nad9
ctg.000412F	blatX	gene	2714	3065	+	nad4l
ctg.000412F	blatX	gene	3075	3438	+	nad3
ctg.000412F	tRNAscan-SE_v2	tRNA	3447	3520	+	trnH-GUG
ctg.000412F	blatX	gene	3525	4133	+	orf202
ctg.000412F	blatX	gene	4184	5681	+	yejR
ctg.000412F	blatX	gene	5812	6234	+	rpl16
ctg.000412F	blatX	gene	6345	6608	+	ymf57
ctg.000412F	blatX	gene	6940	8046	+	ymf65
ctg.000412F	blatX	gene	8056	8684	+	ymf63
ctg.000412F	blatX	gene	8704	8931	+	atp9
ctg.000412F	blatX	gene	8951	9130	+	nad1_b
ctg.000412F	tRNAscan-SE_v2	tRNA	9154	9225	+	trnF-GAA
ctg.000412F	blatX	gene	9786	10725	+	ymf64
ctg.000412F	IPA	Gap	-	-		NNNNNNNN
ctg.000412F	blatX	gene	10791	11297	-	rpl6
ctg.000412F	blatX	gene	11613	11909	-	nad7
ctg.000412F	blatX	gene	12035	12327	-	ymf56
ctg.000412F	HMMER	rRNA	12514	13176	-	rrn16
ctg.000412F	HMMER	rRNA	13324	13438	-	rrn16
ctg.000412F	HMMER	rRNA	13760	13842	-	rrn16
ctg.000412F	blatX	gene	13890	15639	-	cox2
ctg.000412F	HMMER	gene	16466	16536	-	petL
ctg.000412F	blatX	gene	18129	19424	-	cob
ctg.000412F	TRF	Telomere repeat region	19737	21456	+	Telomere

[truncated: 3 more sheets: S11, S12, S13]
